# Supplementary material for: Differential Long Non-Coding RNA Expression Analysis in Chronic Non-Atrophic Gastritis, Gastric Mucosal Intraepithelial Neoplasia, and Gastric Cancer Tissues
Source: Front Genet. 2022 Apr 27;13:833857. doi: 10.3389/fgene.2022.833857 (PMC9091194; doi:10.3389/fgene.2022.833857)
Supplement: Supplementary file 1 [file DataSheet1.zip]

Archive with 10 entries (10 files):
- Supplementary Files/Additional file 1 Table S1.xlsx
- Supplementary Files/Additional file 10 Table S10.xlsx
- Supplementary Files/Additional file 2 Table S2.xlsx
- Supplementary Files/Additional file 3 Table S3.xlsx
- Supplementary Files/Additional file 4 Table S4.xlsx
- Supplementary Files/Additional file 5 Table S5.xlsx
- Supplementary Files/Additional file 6 Table S6.xlsx
- Supplementary Files/Additional file 7 Table S7.xlsx
- Supplementary Files/Additional file 8 Table S8.xlsx
- Supplementary Files/Additional file 9 Table S9.xlsx
