# Supplementary material for: Differential Long Non-Coding RNA Expression Analysis in Chronic Non-Atrophic Gastritis, Gastric Mucosal Intraepithelial Neoplasia, and Gastric Cancer Tissues
Source: Front Genet. 2022 Apr 27;13:833857. doi: 10.3389/fgene.2022.833857 (PMC9091194; doi:10.3389/fgene.2022.833857)
Supplement: Supplementary file 1 [file DataSheet1.zip › Supplementary Files/Additional file 1 Table S1.xlsx]

## Sheet: quality inspection results
Number	NanoDrop（ng/μl）	OD260/280	Concentrition（ng/μl）	Total（μg）	RIN
1	397	1.96	464	22.27	6.5
2	588	1.88	490	48.02	7.5
3	284	1.88	235	23.27	7.2
4	537	1.89	444	43.96	7.4
5	192	1.82	166	16.1	6.7
6	91	1.87	112	10.98	6.5
7	208	1.93	273	9.83	6.5
8	384	1.88	310	30.38	7.2
9	261	1.98	222	9.77	6.6
10	468	1.97	429	19.73	7.2
11	1219	1.97	1269	121.82	9.9
12	1904	1.95	2172	210.68	9.4
13	1350	1.94	1248	47.42	7.6
14	626	2	705	29.61	6.7
15	1474	2	1479	56.2	6.9

## Sheet: Reads Quality 
SampleName	CleanReads	CleanBases	CleanN	CleanGC	CleanQ20	CleanQ30
BML	40648886	12112651856	0.00;0.00	47.50;47.35	98.29;97.17	94.95;92.80
CSY	62489359	18598491428	0.00;0.00	46.42;46.26	98.20;97.30	94.74;92.90
HXC	49866973	14826103326	0.00;0.00	47.21;47.18	98.17;97.10	94.73;92.73
JST	41427639	12289060374	0.00;0.00	46.49;46.38	97.97;96.83	94.28;91.94
LJP	28664101	8536835806	0.00;0.00	47.17;46.99	98.01;96.93	94.34;92.15
LLG	37670697	11194943308	0.00;0.00	49.51;49.90	98.01;96.49	94.31;91.71
LSH	42226568	12570824482	0.00;0.00	47.00;46.77	98.12;97.19	94.51;92.54
LSJ	36072130	10709169608	0.00;0.00	47.39;47.27	98.10;96.93	94.54;92.33
TJE	58597481	17455398984	0.00;0.00	45.99;46.03	98.10;96.78	94.50;91.93
TTS	59698501	17806631680	0.00;0.00	46.82;47.04	97.97;96.70	94.14;91.67
WGX	36371525	10825714168	0.00;0.00	47.04;46.88	98.36;97.54	95.17;93.29
WMQ	44438137	13148483004	0.00;0.00	48.56;48.40	97.92;96.63	94.22;91.80
WZZ	46425764	13830298356	0.00;0.00	45.45;45.29	98.57;97.60	95.56;93.26
XCY	36186692	10764033500	0.00;0.00	47.95;47.97	98.40;97.50	95.19;93.55
XXL	37238801	11044324644	0.00;0.00	46.30;46.03	97.97;96.91	94.18;92.23
