# Supplementary material for: Differential Long Non-Coding RNA Expression Analysis in Chronic Non-Atrophic Gastritis, Gastric Mucosal Intraepithelial Neoplasia, and Gastric Cancer Tissues
Source: Front Genet. 2022 Apr 27;13:833857. doi: 10.3389/fgene.2022.833857 (PMC9091194; doi:10.3389/fgene.2022.833857)
Supplement: Supplementary file 1 [file DataSheet1.zip › Supplementary Files/Additional file 10 Table S10.xlsx]

## Sheet: Sheet1
Tools	Download link	Reference
edgeR	http://bioconductor.org/packages/edgeR/	（28）
CNCI	https://github.com/www-bioinfo-org/CNCI	（24）
CPAT	http://lilab.research.bcm.edu/cpat/index.php	（22）
CPC	http://cpc.cbi.pku.edu.cn/	（23）
PLEK	https://sourceforge.net/projects/plek/	（25）
PFAM	https://www.ebi.ac.uk/seqdb/confluence/display/thd/pfamscan	(26, 27)
Cufflinks	https://cole-trapnell-lab.github.io/cufflinks/	（21）
HISAT2	http://ccb.jhu.edu/software/hisat2/index.shtml	（20）
StringTie	https://ccb.jhu.edu/software/stringtie/index.shtml?t=manual#input	（20）
