# Supplementary material for: Differential Long Non-Coding RNA Expression Analysis in Chronic Non-Atrophic Gastritis, Gastric Mucosal Intraepithelial Neoplasia, and Gastric Cancer Tissues
Source: Front Genet. 2022 Apr 27;13:833857. doi: 10.3389/fgene.2022.833857 (PMC9091194; doi:10.3389/fgene.2022.833857)
Supplement: Supplementary file 1 [file DataSheet1.zip › Supplementary Files/Additional file 2 Table S2.xlsx]

## Sheet: gas1 vs gas3
Gene	logFC	PValue	FDR	HXC_ctrl	XCY_ctrl	LSH_ctrl	LSJ_ctrl	BML_ctrl	TJE_case	TTS_case	LLG_case	CSY_case	XXL_case	HXC_ctrl_FPKM	XCY_ctrl_FPKM	LSH_ctrl_FPKM	LSJ_ctrl_FPKM	BML_ctrl_FPKM	TJE_case_FPKM	TTS_case_FPKM	LLG_case_FPKM	CSY_case_FPKM	XXL_case_FPKM
NONHSAG022089.3	6.92979	8.02646e-24	1.66715e-19	1	4	9	8.03	4	686.91	477.51	236.16	1465.77	1174.63	0.01	0.03	0.11	0.09	0.03	3.61	2.48	2.11	9.61	13.19
NONHSAG047196.2	11.3541	1.82647e-21	5.65162e-18	0	0	0	0	0	907.04	70.12	124.79	234.1	420.94	0	0	0	0	0	24.53	1.58	4.18	6.69	21.45
NONHSAG047191.3	10.6301	3.37033e-17	4.56258e-14	0	0	0	0	0	383.47	68.74	53.94	77	388.52	0	0	0	0	0	5.01	0.39	1.15	1.18	5.33
NONHSAG087387.1	6.41711	3.99023e-16	4.11564e-13	0	3	3	1	3	334	115	43.03	397.11	270	0	0.02	0.02	0.06	0.07	4.12	1.33	0.48	5.61	4.68
NONHSAG048989.2	3.85079	5.88621e-16	5.79524e-13	86.15	37.07	45.79	90.59	69.29	2654.77	1429.47	479.63	697.24	989.1	0.94	0.48	0.55	1.42	0.95	22.51	10.18	5.1	6.3	16.11
XLOC_009706	-4.57408	9.84665e-15	7.10928e-12	127	51	97	37	71	6	2	4	5	2	0.74	0.36	0.64	0.31	0.54	0.03	0.01	0.02	0.02	0.02
XLOC_001136	-2.87368	3.84833e-13	2.1373e-10	5961.74	3509.23	6932.78	2609	3298.13	898.12	552.94	845.06	1258.2	269.88	11.72	8.29	15.03	7.53	7.94	1.35	0.7	2.06	2.05	0.76
NONHSAG030193.3	4.96469	4.3415e-13	2.35092e-10	2.64	1	4.63	0	1.96	170	105	34	54.12	63	0.38	0	0.71	0	0.58	3.58	1.91	1.45	1.75	2.8
NONHSAG013910.3	-4.47196	3.15482e-12	1.48551e-09	106.51	35.44	64.42	36	41.03	1	1.11	3.08	5.28	3.88	0.69	0.16	0.42	0.34	0.25	0.02	0.01	0.02	0.06	0.04
NONHSAG015189.3	-4.65063	8.8457e-12	3.30341e-09	104	54	112	72	81	1.03	0	5	14	1	0.66	0.44	0.78	0.91	0.86	0.01	0	0.03	0.07	0.01
XLOC_020657	-5.46447	1.92304e-11	6.82837e-09	197.04	189.01	442.34	99	260.18	0.82	1	17	11	0.59	3.89	5.05	8.8	4.53	6.88	0.01	0.01	0.16	0.07	0.01
NONHSAG009259.2	-3.62894	3.44228e-11	1.11283e-08	262	156	262	160	131	15	6	21	26	22	2.99	2.12	3.31	2.63	1.89	0.13	0.04	0.23	0.25	0.38
NONHSAG097226.1	4.60806	9.33451e-11	2.75321e-08	4	1	4	4	2	237.38	154.99	29	95	21	0.09	0.03	0.11	0.14	0.06	4.29	2.34	0.65	1.8	0.72
NONHSAG013971.3	-5.28502	1.05673e-10	3.05182e-08	80	58	61	27	42	0	0	7	0	0	2.36	2.1	1.79	1.13	1.55	0	0	0.4	0	0
NONHSAG096627.2	5.92957	1.20659e-10	3.39413e-08	1	2	6.29	2.1	20.01	98	290.04	109.03	751	959	0.02	0.01	0.09	0.02	0.36	0.66	1.77	0.91	5.01	12.54
XLOC_020658	-4.80849	2.26613e-10	5.87896e-08	147.88	158.71	292.96	56.51	280.41	1	1.22	16.87	10.13	7	1.05	1.34	2.3	0.58	2.5	0.01	0.01	0.12	0.06	0.07
XLOC_013551	-3.97984	2.93954e-10	7.40353e-08	1124	909	1110.98	542.23	757.13	17	33.96	149	122	10.6	3.75	3.55	4.29	2.68	3.3	0.04	0.07	0.47	0.32	0.06
NONHSAG064494.1	9.32864	4.42222e-10	1.07624e-07	0	0	0	0	11.77	421.13	6702.67	97.79	5185.2	73.34	0	0	0	0	0.3	6.52	86.99	1.89	85.29	2.17
NONHSAG109239.1	-2.31658	1.11363e-09	2.48673e-07	748.01	528	563	287.07	489	222	121.18	107	153	65.38	6.82	5.75	5.69	3.77	5.62	1.57	0.72	0.95	1.16	0.89
NONHSAG067779.1	2.53318	1.69167e-09	3.62789e-07	285.17	212.84	374.63	237.26	247.36	2915.4	3355.91	1343.86	536.23	1656.97	11.27	11.87	20.8	15.31	13.03	115.52	117.87	69.5	17.94	128.56
XLOC_016510	-3.66898	2.09745e-09	4.32674e-07	87.41	58.95	32.49	30.19	24.87	2	4	6.03	5.26	4	0.72	0.47	0.23	0.32	0.2	0.01	0.02	0.04	0.03	0.05
NONHSAG110682.1	-4.31429	2.43472e-09	4.95569e-07	56	33	63	18	42	0	0	3	10	0	0.75	0.49	0.86	0.32	0.65	0	0	0.04	0.1	0
NONHSAG031423.3	-4.93997	2.63242e-09	5.27947e-07	196	65	116	50	107	0	0	4	18	0	1.35	0.73	0.95	0.57	1.42	0	0	0.06	0.11	0
NONHSAG007409.2	5.52	3.94987e-09	7.63876e-07	28	14	13	31	14.23	187.87	3039.33	68.21	3893.8	60.66	0.91	0.82	1.1	1.15	2.53	14.14	253.31	4.11	292.91	10.63
NONHSAG077955.2	4.01754	7.77924e-09	1.37418e-06	16	10	6	32	11	393.05	281	34	449.01	440	0.19	0.13	0.04	0.48	0.15	8.5	2.72	1.14	8.99	10.48
NONHSAG099394.2	5.05399	9.33023e-09	1.57885e-06	32.06	9.01	22.69	10.61	3.3	822.85	38.97	94.68	402.27	1294.39	0.2	0.12	0.12	0.16	0.02	4.33	0.6	1.32	2.05	11.81
NONHSAG010542.2	2.1164	1.20319e-08	1.97432e-06	507	293	467	380	435	4280	2463	1183	3978	649	8.45	5.83	8.63	9.12	9.16	55.63	26.84	19.24	54.97	16.13
NONHSAG079021.2	2.59235	3.10477e-08	4.70275e-06	58.45	156.19	79.22	58.38	68.88	1015.66	1192.76	204.14	674.4	434.56	1.25	3.56	1.58	2.49	1.91	14.22	13.77	3.35	10.67	13.83
XLOC_016088	-3.52176	3.27624e-08	4.86051e-06	662.6	278.77	719.57	530.43	416.18	37.63	4.77	80.39	141.58	19.52	1.39	0.7	1.68	1.61	1.1	0.06	0.01	0.17	0.25	0.06
NONHSAG088026.2	-3.8686	5.34856e-08	7.33227e-06	67	23	56	28	37.59	1	0	4.01	13	0	0.39	0.53	0.71	0.53	0.52	0	0	0.02	0.23	0
NONHSAG084043.1	-4.05416	5.54477e-08	7.55344e-06	249.28	109.46	137.09	34.55	110.63	0	1.95	11.26	24	7.03	1.11	0.58	0.68	0.22	0.63	0	0.01	0.05	0.09	0.05
NONHSAG001683.3	-1.95388	6.23093e-08	8.22939e-06	1253.48	641.78	1138.51	584.36	664.93	238.76	188.21	200.07	497.33	229.55	7.1	4.04	6.15	4.19	4.68	0.72	0.52	0.94	1.96	1.29
NONHSAG099742.2	2.83509	7.69567e-08	9.76333e-06	123.78	157.26	184.48	126.65	78.88	371.57	3473.99	837.6	1767.25	286.77	0.78	1.13	0.89	0.89	0.48	4.27	20.72	8.51	15.5	1.66
NONHSAG054666.2	3.44303	9.10616e-08	1.12068e-05	22.19	13.12	42.73	30.68	6.92	836.3	115.59	319.18	291.83	96.03	3.57	2.53	7.71	7.02	1.49	111.3	12.44	49.14	39.29	21.73
NONHSAG072795.1	-3.29767	1.34357e-07	1.55624e-05	105	54	71	18	63	5	3	11	17	2	3.44	2.12	2.59	0.85	2.63	0.13	0.06	0.35	0.46	0.1
XLOC_005142	-3.57645	1.54296e-07	1.74977e-05	985.56	515.97	521.27	328.42	334.13	26.98	5.91	133.22	35.9	30.49	11.12	12.09	5.26	10.95	8.68	0.6	0.1	3.48	0.59	1.21
NONHSAG003081.2	3.85279	1.96275e-07	2.18017e-05	27.35	73.36	19.47	62.51	46.94	901.18	3371.47	104.39	183.97	428.85	1.12	3.58	0.88	3.67	2.45	29	90.45	4.15	6.24	25.87
XLOC_013257	-3.14284	2.21676e-07	2.39804e-05	104	62	51	33	50	4	4	4	28	4	2.88	2.05	1.57	1.31	1.76	0.09	0.07	0.11	0.64	0.16
XLOC_014297	8.18159	2.61211e-07	2.75992e-05	112.57	38	46.95	105.26	90.64	302.47	153569	86.74	24228.1	25	0.93	0.39	0.46	1.35	0.95	2.07	837.63	0.79	182.53	0.28
NONHSAG070144.1	-3.84819	2.6815e-07	2.80586e-05	185.77	106.4	47.71	760.36	692.07	53.54	15	25.97	73.73	12.58	0.81	0.56	0.23	4.81	3.82	0.18	0.04	0.11	0.27	0.08
NONHSAG002625.2	8.43804	3.1011e-07	3.15351e-05	271.16	39	90	241.12	135	498.16	385289	220.78	29499.6	85	13.54	2.33	5	17.29	8.63	19.67	12653.7	10.71	1224.06	6.24
XLOC_009427	-2.28121	4.073e-07	3.95611e-05	619.32	260.07	446.86	176.29	359.43	70.98	67.52	93.11	194.12	47.62	15.87	8.82	12.8	6.92	11.85	1.4	1.28	2.34	4.55	2.04
NONHSAG016307.3	-2.25032	4.3382e-07	4.17624e-05	4191.24	2858.57	4073.07	3730.2	4596.28	556.31	396.89	1413.23	1998.26	636.47	42.61	35.52	46.4	58.04	68.51	4.94	5.21	16.23	17.45	11.77
NONHSAG021775.2	3.06499	4.62436e-07	4.41249e-05	6.35	1	8	4	6.86	46.26	87.7	26.55	129.45	17.58	0.37	0.06	0.37	0.37	1.16	1.77	2.67	1.3	5.22	1.21
NONHSAG007767.2	3.14741	4.93503e-07	4.64751e-05	23	34	45	30	8	402	581	41	243	351	0.97	1.44	2.56	1.44	0.38	14.32	18.07	2.13	10.06	23.68
XLOC_009298	-2.48867	5.07669e-07	4.7397e-05	255.72	166.43	232.25	229.25	320.7	29.69	41.83	82.56	82.87	26.59	4.48	4.03	5.41	6.68	8.78	0.4	0.57	2.35	1.18	0.78
NONHSAG023512.3	-2.6578	5.80482e-07	5.30517e-05	1626.95	1100.2	753.74	428.47	628.05	50.88	59.81	192.13	297.13	201.17	37.25	33.55	20.88	14.88	17.49	1.57	1.09	4.88	5.39	5.07
NONHSAG075989.1	-2.67403	7.10864e-07	6.38893e-05	60	53	40	36.01	33	3	9	5	18.88	7.94	1.02	0.94	0.6	0.7	0.66	0.03	0.09	0.25	0.26	0.16
XLOC_019469	-3.51214	7.17495e-07	6.39123e-05	78	38.92	66	28	57.21	0	0	12	8.89	4.61	0.54	0.32	0.51	0.28	0.5	0	0	0.08	0.05	0.05
NONHSAG025668.3	-2.35914	7.35881e-07	6.47934e-05	321.95	245.61	304.54	199.17	305.55	47.69	27.43	63.01	132.26	57.77	2.68	4.22	2.91	2.45	4.04	0.84	0.36	0.89	1.41	0.98
NONHSAG065131.1	-3.25587	7.74406e-07	6.76357e-05	159	101	154	42	62	1	23	8	35	4	2.51	1.91	2.7	0.96	1.24	0.01	0.24	0.12	0.46	0.09
NONHSAG016118.2	-3.64953	8.17415e-07	7.05387e-05	198.23	115.6	50.29	812.64	715.93	62.46	15	33.03	89.27	17.42	3.36	1.71	0.97	20.38	8.71	2.5	0.04	1.48	2.03	1.13
XLOC_009428	-2.67233	9.00399e-07	7.58858e-05	110	56	90	40	59	8	11	7	39	7	2.25	1.37	2.04	1.18	1.52	0.13	0.15	0.14	0.66	0.21
NONHSAG034916.3	-2.56766	9.70115e-07	8.06979e-05	118	61	81	83	81	15	8	25	29.02	10.01	0.94	0.41	0.86	0.96	0.85	0.05	0.04	0.14	0.22	0.21
NONHSAG014152.3	4.53836	1.19502e-06	9.58425e-05	21.71	4.43	31.84	15	6.15	41.73	116.83	28.56	1630.4	528.02	0.26	0.07	0.41	0.25	0.09	0.39	0.67	0.32	12.7	8.97
NONHSAG072798.1	-2.95611	1.20048e-06	9.58425e-05	415	139	267	76	175	15	11	22	95	25	2.06	0.82	1.47	0.54	1.09	0.06	0.04	0.11	0.39	0.19
XLOC_019386	-2.8143	1.30522e-06	0.000102681	60	40	47	46.06	52	12	22	1	13	1	0.53	0.42	0.46	0.59	0.58	0.08	0.13	0.01	0.1	0.01
NONHSAG000195.3	-2.30779	1.45255e-06	0.000110394	522.23	322	416.67	353	408	72	73	177	149	28	6.71	5.61	5.36	5.57	8.07	0.78	0.61	2.53	1.78	1.03
NONHSAG112323.1	-2.23959	1.48582e-06	0.000111404	75	44	84	61	72	22	14	16	27	11	2.83	1.99	3.53	3.32	3.47	0.65	0.35	0.59	0.85	0.61
XLOC_011822	-2.46831	1.72655e-06	0.00012677	891.5	333.69	458.15	268.85	365.07	18.75	99.72	86.71	187.96	97.37	2.74	1.15	1.49	1.03	1.17	0.04	0.17	0.41	0.42	0.4
XLOC_009500	-1.79706	2.00651e-06	0.00014487	1666.72	899.9	1418.67	747.61	871.2	371.21	313.68	237.47	1028.49	184.2	5.73	4.82	6.09	2.95	3.14	2.01	1.17	2.37	7.83	0.81
NONHSAG017748.3	-1.79231	2.14999e-06	0.000153187	1359.1	614.56	1483.79	429.32	552.5	319.35	254.74	204.98	529.46	250.3	19.08	18.9	27.26	12.4	12.68	4.16	3.3	3.14	11.33	6.13
NONHSAG083188.1	-3.84085	2.17757e-06	0.000154643	101	56	67	24	35	0	0	10	13	0	5.62	3.72	4.15	1.92	2.5	0	0	0.54	0.6	0
NONHSAG017705.3	-1.61803	2.30005e-06	0.000162277	3546.08	1546.31	2608.73	1055.32	1869.19	1061.32	665.38	579.49	1136.03	725.46	92.72	43.27	69.92	34.39	51.86	18.78	8.96	14.35	21.85	24.24
NONHSAG073482.1	-2.25575	2.29764e-06	0.000162277	348.66	166.2	373.46	173.17	322.49	63.42	32.73	88.63	121.91	42.95	24.3	13.84	28.98	17.3	28.98	3.52	1.5	5.98	7.07	4.37
NONHSAG083732.1	-2.53039	2.33552e-06	0.000163713	353.39	316.12	335	132	160.93	28	42.02	77	115.85	17.02	9.25	9.88	9.73	4.97	5.34	0.57	0.72	1.96	2.52	0.66
NONHSAG032247.3	3.1487	2.38293e-06	0.000166497	17	7	38	18.05	11	90	621.72	39	198	142.78	0.5	0.32	0.4	0.14	0.24	1.06	9.86	0.69	3.05	2.65
NONHSAG073406.2	-2.21495	2.42192e-06	0.000167979	204.98	130.5	201.97	82.51	121.58	27.38	33	37.74	65.15	30.05	1.73	1.07	1.47	0.81	2.81	1.46	0.22	0.31	0.54	0.33
NONHSAG019798.2	-2.00609	2.61565e-06	0.000178558	345	230	367	128	204	90	104	61	67	63	5.32	4.23	6.28	2.84	3.97	1.08	1.05	0.92	0.86	1.45
XLOC_018817	-4.23822	2.62149e-06	0.000178558	1437.92	132.11	1780.55	838.1	511.87	9.67	1.01	80.03	201.97	16.95	1.29	0.14	1.77	1.08	0.58	0.01	0	0.07	0.15	0.02
XLOC_009365	-2.50907	2.6767e-06	0.000181179	172.11	173.88	282.54	135.66	329.56	27.36	18.45	49.15	79.35	52.21	0.78	1.13	1.59	1.15	2.01	0.19	0.1	0.28	0.6	0.51
XLOC_004582	-2.62329	2.72243e-06	0.00018313	683.08	273.4	490	227.76	701.97	39	30.9	54.69	256.14	92.62	2.49	0.9	1.62	0.84	5.13	0.53	0.05	1.08	0.7	0.36
XLOC_010629	-2.98991	2.71763e-06	0.00018313	88	23	102	31	51.6	7	1	13.64	13	7	1.85	0.58	2.38	0.94	1.37	0.11	0.01	0.28	0.23	0.22
XLOC_019826	-4.23228	2.80864e-06	0.000187185	237.12	158.38	173.71	45.43	114.91	0	0	10.04	39.19	1	1.27	1	1.02	0.36	0.93	0	0	0.05	0.18	0.01
NONHSAG024735.3	-2.34982	2.82108e-06	0.000187438	91.21	67	101.57	55.85	98.96	18.97	11.49	24.8	35.9	10.04	0.45	1.05	1.1	0.84	0.66	0.32	0.07	0.4	1.36	1
XLOC_000500	-3.11968	3.22016e-06	0.000210086	209	95.86	148.99	51.91	69.89	1	11	8.05	31.04	23.43	0.91	0.5	0.72	0.32	0.38	0	0.03	0.03	0.11	0.15
XLOC_018909	-3.30323	3.49935e-06	0.000225583	134	82	134	30	65	0	24	11	22	1	0.75	0.54	0.83	0.24	0.46	0	0.09	0.06	0.1	0.01
NONHSAG019677.3	3.38068	3.51585e-06	0.000225974	7.78	8.15	12.35	8.04	0	35	240.64	39.43	56.79	107.09	0.14	0.21	0.3	3.22	0	3.04	4.83	0.84	1.01	4.7
NONHSAG000480.3	-2.65507	3.84715e-06	0.000242236	77	126	104	51	83	16	6	27	14	17	1.59	3.08	2.37	1.56	2.13	0.26	0.08	0.54	0.26	0.57
NONHSAG041002.3	3.97818	4.11339e-06	0.00025274	11	3	2.02	30.53	13.96	111	1006.11	43	104	161.01	0.4	0.16	0.35	0.66	0.21	0.98	8.68	0.49	1.03	3.46
XLOC_018631	1.87001	4.11898e-06	0.00025274	219.69	158.06	148.21	138.1	127.18	595.01	1394.28	263.07	666.72	742.22	1.4	1.33	0.99	1.28	1.02	2.83	5.63	1.83	3.48	7.37
NONHSAG083747.2	-2.94831	4.19918e-06	0.000255679	84	23	26	30.82	39	4.6	4	1	8	12	0.7	0.37	0.22	0.73	0.49	0.03	0.09	0.01	0.05	0.13
NONHSAG050551.2	2.30846	4.2305e-06	0.000255924	44.18	31.39	36.22	21.28	26.97	418.91	209.25	69.05	147.87	168.94	2.89	2.45	2.63	1.99	2.27	21.77	9.01	4.37	8.04	16.13
NONHSAG004143.3	-2.98718	4.26547e-06	0.000256639	379	187	158	81	145	7	10	33	86	12	6.04	5.73	3.64	2.27	3.7	0.14	0.16	0.58	1.6	0.63
NONHSAG057694.1	-3.41925	4.68436e-06	0.000277222	42	21	45	17	36	0	0	7	11	0	2.19	1.31	2.6	1.27	2.4	0	0	0.35	0.48	0
NONHSAG082976.1	3.21573	4.66144e-06	0.000277222	27.98	13.9	14.56	4.13	7.63	122.68	487.55	74.84	25.52	95.81	1.45	0.86	0.84	0.31	0.51	5.02	16.6	3.76	1.1	7.29
XLOC_023369	-2.56858	4.74354e-06	0.000279199	27	30	55	31	36	10	10	8	12	0	1.82	2.41	5.95	4.21	3.12	0.54	0.44	2.96	0.67	0
XLOC_024298	-3.91753	4.7335e-06	0.000279199	690.6	208.08	285.96	134.82	337.49	4.46	3.52	82.58	12.13	5.13	6.68	2.56	2.99	2.47	3.77	0.02	0.04	0.99	0.06	0.13
NONHSAG043234.3	3.2336	5.07809e-06	0.000294883	10.13	6.05	2	13	4	53	155	25.17	37	135.29	0.14	0.58	0.06	0.93	0.07	2.33	2.49	0.41	0.52	4.01
NONHSAG084044.1	-3.77853	5.14346e-06	0.000297881	150.88	99.58	142	39	64	0	0	17	23	2	1.54	1.31	1.6	0.61	0.83	0	0	0.19	0.19	0.04
NONHSAG025579.3	-2.7734	5.22345e-06	0.000301707	364.47	164.95	166.69	155.11	153.61	3	43.02	49	68	16.21	7	2.79	2.74	3.23	3.13	0.02	0.22	0.37	0.96	0.18
XLOC_010598	-2.68936	5.50425e-06	0.000315402	186.8	110.53	160.43	45.31	76.04	10.26	11.68	39.15	29.87	10.69	2.52	1.74	2.29	0.89	1.3	0.09	0.1	0.53	0.34	0.22
NONHSAG089816.1	-2.46445	5.88518e-06	0.000329387	68.19	36.51	82.94	63.45	68.98	15	4.02	16.86	17.36	14.93	0.54	0.34	0.72	0.72	0.68	0.09	0.02	0.13	0.11	0.18
NONHSAG047021.3	3.59475	6.25348e-06	0.000347309	18	14	14.1	29	60	49	317	191	161	978	0.95	0.61	0.59	1.7	2.5	1.31	7.64	8.44	5.13	56.21
NONHSAG017647.3	-1.77998	6.36006e-06	0.000351426	1508.49	716.66	538.84	750.85	849.57	424.74	229.05	305.22	601.85	101.15	24.74	13.99	11.13	17.77	18.35	5.48	2.46	4.64	8.9	3.09
NONHSAG027603.3	3.47929	6.54293e-06	0.000359695	48	21	20	19	34	170.01	209.99	66.02	89	998	0.43	0.47	0.33	0.2	0.33	1.28	1.22	1.08	0.68	13.71
NONHSAG000181.3	-3.10112	6.76808e-06	0.000370194	1986	1888	1332.44	433	732	41	61	193	676.99	21.66	19.25	22.99	11.82	5.33	7.71	0.81	0.53	1.86	5.05	0.26
NONHSAG093751.1	2.99617	6.93015e-06	0.000377153	3	12.56	6	2	17	38	86	38	131.48	111	0.02	0.11	0.05	0.02	0.13	0.22	0.37	0.23	0.67	1.04
NONHSAG063600.1	-4.98908	6.99909e-06	0.000379001	360.38	298.3	260.11	147.03	270.17	0	2.22	39.06	0	0	28.68	28.39	23.07	16.76	27.83	0	0.12	3.01	0	0
XLOC_006395	-2.57119	7.04065e-06	0.0003803	67.53	21.52	39.64	25.61	43.95	3.3	7.76	12.58	14.42	2.22	0.23	0.09	0.15	0.13	0.19	0.01	0.02	0.04	0.04	0.01
NONHSAG042589.3	-1.91587	8.48503e-06	0.000440733	2766.34	1682.88	2719.61	1026.94	1461.9	157.65	1073.52	642.88	1024.39	305.24	55.78	40.52	60.86	29.83	37.32	2.48	14.17	12.65	17.13	9.17
NONHSAG083757.1	-2.16894	8.97659e-06	0.000460528	455.35	269.6	171.78	107.63	191.73	75.68	39.74	63.1	124.31	29.92	30.43	21.54	12.78	10.32	16.51	4.03	1.75	4.09	6.91	2.92
NONHSAG099840.1	2.18977	9.19841e-06	0.000467694	30.28	49.56	40.74	16.62	38.76	216.7	347.09	116.71	133.02	195.45	0.9	1.75	1.34	0.71	1.46	5.02	6.73	3.36	3.26	8.57
NONHSAG041724.2	-3.05612	1.0044e-05	0.000503495	90.4	98.56	360.37	38.22	188.11	9.44	15.17	29.82	59.49	4.34	12.22	13.24	50.25	6.13	32.23	1.04	1.33	3.97	6.1	0.46
XLOC_004585	-2.62181	1.00362e-05	0.000503495	70	29	49	21	39	3	4	6	25	4.3	0.57	0.28	0.44	0.25	0.4	0.02	0.02	0.05	0.17	0.05
NONHSAG083758.1	-2.22451	1.20524e-05	0.000581415	95	64	90	33	69	8	25	22	20	14	1.25	1.01	1.32	0.63	1.15	0.08	0.22	0.28	0.22	0.28
NONHSAG034326.3	-2.80839	1.34368e-05	0.000632995	122	86	90	430	368	30	24	52	93	16	1.03	1.36	1.16	5.03	3.82	0.24	0.08	0.57	0.48	0.35
NONHSAG057695.1	-4.09077	1.36899e-05	0.00064302	259	152	239.99	125	259	0	0	35	35	1	4.53	3.17	4.66	3.15	5.73	0	0	0.6	0.51	0.03
NONHSAG003052.2	-2.13416	1.44875e-05	0.000669083	758.27	304.18	609.55	181.6	784.34	132.77	71.26	224.86	221.4	60.33	12.62	6.04	11.26	4.36	16.5	1.72	0.78	3.65	3.06	1.5
NONHSAG046253.2	1.73576	1.44789e-05	0.000669083	6114.87	4457.9	4166.02	3331.41	6997.94	22502.2	45416.9	6166.44	25702.8	13359.1	398.22	289.6	266.97	293.42	501.51	1037.56	1750.96	333.55	1183.94	1224.13
NONHSAG039255.3	3.98176	1.47729e-05	0.000680809	26.05	1.61	14.01	23.71	4.22	180.56	36.28	793.35	142.06	37.02	1.84	0.12	1.03	0.99	0.04	5.39	0.55	19.45	2.52	0.56
XLOC_027991	-3.48486	1.49758e-05	0.000687239	88	36	62	72	49	0	0	20	6	3	0.93	0.56	0.78	1.16	0.77	0	0	0.31	0.05	0.04
NONHSAG091420.2	-2.24795	1.55409e-05	0.0007085	1379.67	1089.94	877.66	523.07	635.06	90.22	352.04	157.15	684.23	35.92	19.66	19.08	12.33	11.79	10.65	0.99	3.52	1.92	8.29	0.71
NONHSAG015188.2	-3.40485	1.58514e-05	0.000719684	68	22	65	90	55	0	0	14	17	3	2	0.77	2.12	3.81	2.06	0	0	0.4	0.42	0.13
NONHSAG028007.2	-3.6186	1.67821e-05	0.000757293	95	44	107	65	78	1	0	17	20	0	1.86	0.67	2.24	3.8	2.47	0.01	0	0.21	0.21	0
NONHSAG004121.2	2.26108	1.68606e-05	0.000759255	123.6	77.05	43.47	173.9	76.83	866.54	293.02	850.04	952.71	179.95	8.55	6.37	2.88	15.76	6.86	47.78	13.38	57	54.85	18.17
NONHSAG098725.2	-3.05323	1.72634e-05	0.000767812	207.48	136.06	113	52	59	3	7	33	34	3	3.86	2.78	2.58	3.23	1.26	0.1	0.04	0.59	0.4	0.37
NONHSAG076643.1	-2.38312	1.77945e-05	0.000781804	246	66	106	59	95	24	9	20	50	25	1.87	0.6	0.89	0.65	0.91	0.14	0.04	0.15	0.32	0.28
NONHSAG020834.2	-2.79252	1.8931e-05	0.000820093	170.55	96.99	68.02	63.56	158.09	5.92	24.16	1.75	50.35	21.28	2.21	1.5	0.98	1.19	2.59	0.06	0.2	0.02	0.54	0.41
NONHSAG028405.3	-2.40283	1.93885e-05	0.00083043	59.76	28	38.08	74.04	55	5	23.01	3.99	24	9.01	1.13	0.51	1.41	3.2	1.14	0.05	0.39	0.17	0.56	0.87
NONHSAG064740.1	-2.83686	1.99307e-05	0.000846647	442.28	335.87	484.15	133.7	263.49	8.77	12.55	99.64	118.27	28.25	25.39	22.99	31.56	11.02	19.3	0.74	0.63	5.82	5.72	3.18
NONHSAG034185.2	-3.0805	2.0286e-05	0.000859872	70.15	64.58	61.29	41.57	41.09	0	0	13.96	19.81	5	6.13	9	7.5	6.16	3.61	0	0	1.46	1.97	0.65
NONHSAG050423.2	1.58437	2.04424e-05	0.000863121	417	333	317	350	362	1930	3107	581	1080	654	47.68	45.63	38.72	50.89	48.46	208.3	269.87	81.24	102.34	88.84
NONHSAG101273.2	-2.68506	2.07542e-05	0.000869922	130.93	43.58	73.76	49.07	59.66	4	4.4	16.67	38.33	5	0.92	0.46	1.16	0.53	0.75	0.03	0.02	0.48	0.59	0.04
NONHSAG056383.1	1.60574	2.09714e-05	0.000873538	460.27	320.55	390.65	406.46	277.26	1353.2	3681.71	796.28	1218.32	652.56	55.06	45.89	52.21	69.37	43.58	131.63	292.78	91.63	121.59	111.55
NONHSAG083949.1	-2.71857	2.10762e-05	0.000873724	56	28.02	25	42.49	31.35	1	3	12.09	7.15	7.81	0.45	0.27	0.22	0.5	0.33	0.01	0.02	0.1	0.05	0.1
NONHSAG016431.3	-2.36591	2.15643e-05	0.000887536	510.62	357.23	616.95	353.3	458.58	26.4	213	169.43	139.36	18	6	3.81	7.54	6.95	7.21	0.41	1.93	3.19	2.37	0.91
NONHSAG105249.1	-2.07753	2.17495e-05	0.000892222	48	24	31	29	31	15	7	5	15	7	1.32	0.79	0.95	1.15	1.08	0.32	0.13	0.13	0.34	0.29
NONHSAG055388.2	-2.79772	2.3024e-05	0.000932149	93	69	77	35	34	0	16	18	18	2	0.9	0.8	0.83	0.49	0.42	0	0.1	0.17	0.14	0.03
NONHSAG090230.1	-2.08805	2.43384e-05	0.000975607	79.27	59	106	67	112	35	12	21	43	16	1.25	1.11	1.86	1.53	2.24	0.43	0.12	0.32	0.56	0.38
XLOC_023586	-3.06694	2.59349e-05	0.00102509	152.59	169.94	117.83	60	43.31	0	11	20	46.85	5	7.32	9.52	6.23	4.28	2.83	0	0.39	0.91	1.94	0.41
NONHSAG040739.3	-2.57408	2.68068e-05	0.0010557	3695.1	2243.71	2079.34	1386.66	2155.14	76.27	164.73	1164.22	427.6	224.2	45.08	38.68	26.5	26.98	31.15	0.29	1.14	15.5	4.58	4.57
NONHSAG064851.1	-3.12434	2.86937e-05	0.00110983	211.31	86.02	77.1	38.11	91.61	4.41	12.37	35.93	9.96	0.58	7.34	3.57	2.98	1.9	4.05	0.12	0.28	1.22	0.29	0.03
NONHSAG104999.1	-1.9861	2.93709e-05	0.00112398	36	37	43	41	38	20	18	7	10	9	0.81	1.21	0.83	1.18	0.45	0.15	0.33	0.12	0.16	0.47
NONHSAG021309.2	-2.24599	2.97816e-05	0.00113569	33	22	38	22	22	3	13	6	6	7	1.04	1.01	1.81	0.76	0.73	0.08	0.27	0.18	0.19	0.37
NONHSAG038845.3	2.37439	3.00673e-05	0.00114457	47.26	29.27	57.51	32.06	43	726.28	261.99	154.35	343.05	31.9	0.29	0.22	0.4	0.47	0.33	3.49	1.14	0.93	1.84	0.3
XLOC_000576	-2.78106	3.03137e-05	0.00115192	118.12	59.38	117.79	44.08	61	1	5	10.27	33.95	17.29	1.15	0.69	1.27	0.62	0.75	0.01	0.03	0.1	0.27	0.25
NONHSAG046441.2	3.59011	3.206e-05	0.001183	27.49	21.05	311.65	22.17	292.05	2695.98	4234.78	112.34	4639.84	278.81	2.37	1.78	28.24	2.16	28.98	177.02	226.87	9.51	286.02	30.71
NONHSAG009139.3	-2.33414	3.2663e-05	0.00119912	175	85	161	46	140	6	40	33	41	22	0.69	0.39	0.69	0.36	1.26	0.02	0.11	0.44	0.16	0.13
XLOC_008753	-4.03633	3.30148e-05	0.00120998	132	76	35	814	825	23	2	22	123	6	0.41	0.3	0.12	3.77	3.26	0.06	0	0.07	0.32	0.03
XLOC_022157	3.98032	3.31527e-05	0.00121299	38.95	6.39	16.99	5.71	1.78	90.44	19.72	610.65	455.94	17.98	0.18	0.19	0.35	0.82	0.4	4.32	1.95	34.99	9.02	2.41
NONHSAG016893.2	-2.54446	3.3844e-05	0.00122585	139.4	49	48.27	49	21.59	8	9	23	17	4	4.04	1.7	1.55	2.05	0.8	0.18	0.17	0.65	0.41	0.17
NONHSAG108599.1	-1.96394	3.39336e-05	0.00122705	97	47	100	35	63	31	18	15	26	17	2.57	1.48	2.94	1.33	2.11	0.64	0.31	0.39	0.57	0.67
NONHSAG064962.2	-1.79877	3.54963e-05	0.00127928	1192.88	842.17	1071.5	488.72	707.79	137.13	155.44	337.89	703.55	186.44	22.44	14.89	20.32	10.71	14.91	0.02	0.11	7.31	5.9	0.54
NONHSAG051516.3	1.59846	3.62176e-05	0.0012988	353.37	270.69	387.61	225.02	289.19	1980.67	720.06	523.15	994.25	1362.42	2.83	2.47	3.42	3.67	4.07	16.13	3.8	4.26	6.73	17.8
NONHSAG079112.2	-4.11723	3.67943e-05	0.00131296	294	62	142.01	52.01	113	0	0	26.59	13	0	2.27	1.45	0.97	1.18	0.87	0	0	0.12	0.39	0
XLOC_029202	-3.56256	3.77539e-05	0.00134057	254.02	373.36	49.46	11.32	32.94	17.93	1.73	9.53	33.77	12.91	6.19	9.94	1.76	0.91	1.7	0.79	0.06	0.41	1.13	1.06
NONHSAG063511.1	-1.90242	3.8526e-05	0.00136575	93	66	124	45	84	41	32	18	37	14	4.58	3.88	6.79	3.18	5.29	1.59	1.04	0.86	1.51	1.01
NONHSAG013175.2	-2.41789	3.87306e-05	0.00137076	133	94	73	24	57	13	6	16	43	10	6.15	5.65	4.01	1.85	5.02	0.36	0.38	0.74	1.73	0.52
NONHSAG019477.3	2.15784	3.90122e-05	0.00137847	25.68	56.02	56.49	45.64	59.37	155.61	639.54	92.85	377.34	221.54	0.33	2.88	0.68	0.55	2.44	1.82	21.18	1.54	6.42	2.66
NONHSAG111036.1	-3.64477	3.99249e-05	0.00139982	99	28	48.02	25.13	46	0	0	16	4	0	1.03	0.35	0.55	0.38	0.6	0	0	0.16	0.03	0
NONHSAG041725.2	-1.88718	4.14233e-05	0.00143813	348.91	205.92	310.03	152.99	220.73	59.27	74.37	47.44	211.03	46.26	5.21	3.67	5.13	3.29	4.16	0.69	0.73	0.69	2.61	1.03
NONHSAG088747.2	-2.52153	4.20686e-05	0.00145602	122	49	283.73	86.99	143.96	35	13.23	15	89.32	9.05	0.41	0.21	1.3	0.53	0.81	0.35	0.05	0.06	0.48	0.06
NONHSAG003198.3	-1.89046	4.22878e-05	0.00146085	3888.14	2183.18	4054.14	1706.89	2106.47	1097.1	608.02	1722.99	762.68	215.06	73.93	58.32	82.26	41.98	45.81	21.39	10.32	45.92	11.6	7.1
NONHSAG040738.2	-2.76084	4.25867e-05	0.00146818	225	97	131	137	134	3	6	24	43	41	5.18	2.67	3.35	4.54	3.91	0.05	0.09	0.54	0.82	1.4
NONHSAG090333.2	-2.55863	4.26355e-05	0.00146818	213.21	141.12	156.8	484.71	575.29	58	17	79.68	178.33	29.26	6.7	1.06	1.17	5.01	5.9	0.24	0.04	2.02	1.2	0.44
NONHSAG061394.1	-2.49994	4.37773e-05	0.00149797	34.16	37	64	29	29	6	2	14.12	18.07	2	0.62	0.82	1.34	0.81	0.69	0.09	0.02	0.24	0.26	0.05
NONHSAG041293.3	-2.20109	4.63406e-05	0.00155137	39	31	24.25	36	33.59	11.49	3	11.59	15	4	0.87	1.14	0.5	0.72	2.5	0.19	0.02	0.16	0.44	0.07
NONHSAG073822.1	-2.22132	4.67369e-05	0.00155742	53	30	28	59	35	16	5	11	22	4	1.23	0.83	0.72	1.97	1.03	0.29	0.08	0.25	0.42	0.14
NONHSAG064757.2	-3.17785	4.6847e-05	0.00155869	602	656	873	252	337	8	22	180	131	5	6.58	9.06	12.77	3.64	7.08	0.08	0.41	2.67	2.4	0.08
NONHSAG016783.3	-1.82781	4.74552e-05	0.00157409	305.44	139.37	229.42	89.76	205.5	80.69	51.17	67.15	100.97	35.59	11.61	5.17	10.68	4.16	10.11	5.17	2.65	3.31	5.45	3.62
NONHSAG053220.2	2.5877	4.93558e-05	0.00161732	7.3	23.17	21.23	0	9.89	128.94	125.19	62.92	82.2	72.08	0.31	1.17	1	0	0.53	4.29	3.47	2.58	2.88	4.49
NONHSAG112948.1	2.45763	4.9719e-05	0.0016243	32	17	23	19	19	422	78	26	147	122	0.85	0.54	0.68	0.73	0.64	8.8	1.36	0.68	3.25	4.83
NONHSAG081583.2	1.68537	5.14018e-05	0.00167156	1686.65	1197.77	1431.99	1235.48	1163.67	8307.86	12925.6	1387.43	4567.06	2732.05	154.13	142.28	109.73	89.23	120.12	521.78	482.58	171.31	272.43	273.5
XLOC_020208	-1.89566	5.18919e-05	0.00168009	974.51	598.05	822.55	751.39	732.84	108.05	96.01	358.77	560.31	152.73	2.58	1.77	2.54	2.93	2.33	0.24	0.18	0.96	1.17	0.62
NONHSAG001488.2	-1.54285	5.31235e-05	0.0017072	1231.39	635.84	931.67	435.8	735.77	572.34	179.15	225.46	608.55	168.52	48.31	32.46	40.3	20.25	34.76	17.56	4.33	9.73	18.64	11.06
NONHSAG113185.1	-2.3204	5.49876e-05	0.00175268	170.69	238.92	137.76	108.68	152.91	37.31	11.88	76.1	30.04	28.88	0.49	0.82	0.44	0.45	0.55	0.08	0.02	0.21	0.07	0.12
NONHSAG085719.1	1.47944	5.5403e-05	0.00175957	625.08	901	367.83	670.77	644.86	4315.74	2869.77	1217.15	1945.45	1670.71	22.11	38.07	14.46	34.13	29.04	119.99	66.61	41.92	57.14	87.48
NONHSAG018193.3	-1.8136	5.82062e-05	0.00182452	105	81	80.43	71	89	52.65	26.74	25.01	34.07	17.3	2.23	2.6	1.87	3.21	2.31	0.62	0.28	0.77	0.52	0.81
NONHSAG004140.3	-1.459	5.93907e-05	0.00184298	10370.6	5869.33	10068.3	5898.1	7557.44	2627.61	3089.96	2409.67	8206.99	2329.48	25.84	17.35	22.32	21.69	22.51	4.8	4.8	7.43	13.42	6.18
NONHSAG095148.1	-3.07155	5.92767e-05	0.00184298	82	34	52	37	32	1	0	16	3	8	2.93	1.45	2.07	1.9	1.46	0.03	0	0.56	0.09	0.42
NONHSAG009838.3	-2.76907	6.10184e-05	0.00188539	432.77	533.64	256.74	344	299.31	46.02	4.09	154.89	100.1	18.49	25.48	39.12	16.97	28.93	27.78	3.92	0.41	11.04	3.66	2.1
NONHSAG037420.3	2.87818	6.20863e-05	0.00190617	191.28	119.93	2	342.73	261.05	1902.3	1787.62	2329.1	745.46	1553.48	2.2	1.44	0.05	7.05	3.6	15.72	13.16	23.79	5.44	21.66
NONHSAG005502.2	-2.37153	6.30598e-05	0.00192454	51	33	55	28	54	4	2	12	21	11	1.94	1.5	2.32	1.53	2.62	0.12	0.05	0.44	0.66	0.62
NONHSAG047498.2	1.40547	6.70918e-05	0.00202679	720.34	655.49	591.07	637.7	291.27	2956.53	3241.74	1289.19	1325.3	1243.54	179.15	195.84	165.79	223.4	99.73	626.84	546.9	303.33	277.48	421.46
XLOC_019261	-1.46696	7.03579e-05	0.00211954	792.54	394.6	705.23	486.54	617.65	314.11	202.43	134.93	392.3	286.39	4.7	2.72	3.79	3.9	3.16	1.39	1.03	0.62	1.44	1.64
XLOC_009702	-2.32088	7.35937e-05	0.00220476	576.61	105.81	324.46	101.96	182.93	37.06	18.26	72.27	124.82	41.91	4.11	0.54	2.11	0.72	0.76	0.18	0.04	0.31	0.4	0.71
NONHSAG013141.3	-3.58543	7.68054e-05	0.00227891	1650	557	1121	391	640	3	7	233	139	7	35.78	12.22	28.53	9.79	19.97	0.04	0.34	4.85	2.31	0.18
XLOC_005052	-2.74761	7.74493e-05	0.00229487	640.07	133.87	82.75	267.05	147.71	17	17.24	104.87	51.46	16	3.56	0.89	0.51	2.14	1.03	0.07	0.06	0.57	0.24	0.13
XLOC_001770	-2.0874	8.00861e-05	0.0023505	50.41	42.14	73.76	28.07	20	25.62	9.46	8.72	9.83	8.85	0.69	0.69	1.12	0.56	0.35	0.27	0.08	0.12	0.11	0.18
NONHSAG071313.2	-2.03569	8.24978e-05	0.00239372	320.22	141.93	256.95	170.75	241.21	58.72	22.36	67.71	63.42	91.34	8.39	3.82	2.45	3.09	8.53	1.49	0.08	2.93	1.08	1.67
NONHSAG091419.2	-3.36573	8.32289e-05	0.00240686	189.19	146.01	98.17	70	85.53	0	6	28	36.01	0	4.64	4.26	2.67	2.46	2.65	0	0.1	0.67	0.73	0
NONHSAG018091.3	-1.91032	8.8084e-05	0.00250063	63	30	30	23	32	14	11	10	12	10	1.48	1.7	0.96	4.13	1.33	0.48	0.31	1.05	0.09	0.33
XLOC_009627	-2.84872	9.18073e-05	0.00257584	205.85	39	189	59.48	25	14	2.01	32.26	22	7.87	2.79	0.61	2.83	1.11	0.44	0.13	0.02	0.42	0.21	0.18
NONHSAG110675.1	-2.75718	9.27132e-05	0.00259763	51	27	67	47	36	3	4	3	4	21	1.58	1	2.3	2.09	1.42	0.07	0.08	0.09	0.1	0.96
NONHSAG062585.1	2.55486	9.52232e-05	0.00264767	33.58	33.69	16.49	24.06	24.69	334.26	441.24	21.65	346.61	29	2.92	3.79	0.99	3.77	2.54	24.96	25.8	1.83	26.08	3.67
NONHSAG037467.3	-2.08688	9.89372e-05	0.00272554	102	69	139.95	43.01	65	18	10	22	54	16.99	0.2	0.16	0.32	0.12	0.16	0.78	0.01	0.04	0.09	0.05
NONHSAG110276.1	1.55264	0.000100965	0.00276474	306.07	215.84	331.35	193.74	235.4	1716.08	1339.64	234.73	801.2	800.02	3.7	3.12	4.45	3.38	3.6	16.17	10.6	2.77	8.04	14.47
NONHSAG050080.2	-2.61611	0.000101331	0.00277056	70.91	33.65	65.79	25	52.13	2	5.08	3	39.61	4.21	2.35	2.49	1.98	1.07	2.13	0.08	0.15	0.1	1.03	0.25
NONHSAG113698.1	3.00098	0.000101434	0.00277056	9	50	13	15	14	272	672.53	24	43	153	1.01	6.72	1.63	2.41	2.06	24.79	50.2	2.6	4.03	24.65
XLOC_029081	-2.08285	0.000102755	0.00279609	379.88	137.88	194.71	116.33	291.57	122.31	17.59	35.06	123.71	39.31	1.88	0.82	1.07	0.83	1.82	0.47	0.06	0.17	0.51	0.29
NONHSAG007351.2	2.40117	0.000103343	0.00280502	16.35	29.07	11.1	11.16	18.23	84.04	327.95	38.74	192.44	26.24	7.27	15.7	5.68	6.87	11.74	33.34	103.49	16.09	73.58	15.23
NONHSAG094315.2	2.87267	0.000103497	0.00280569	39	24	81	14	30	170.05	60	246	96	728	0.64	0.5	1.59	0.33	0.68	2.24	0.65	4.23	1.4	18.67
NONHSAG018783.3	-2.61844	0.000104043	0.00280995	722.82	411.44	1431.94	459	677.78	32	12	219	383.06	76	6.18	4.85	14.37	6.73	6.2	0.41	0.12	6.85	4.6	1.43
NONHSAG057696.1	-3.74976	0.000103989	0.00280995	160	116	136	117	142	0	0	29	31	0	11.5	9.72	10.46	12.73	13.46	0	0	1.88	1.73	0
NONHSAG096130.2	1.91037	0.000110502	0.0029659	223.93	164.47	162.76	151.96	232.94	585.79	597.78	163.61	1627.3	1303.72	12.79	9.24	10.19	11.97	15.37	10.27	7.51	7.74	33.19	33.97
NONHSAG001627.3	-2.66698	0.000111187	0.0029769	111.91	32.71	266.09	52.94	54.13	3	11	19.9	43.66	17	5.67	1.53	13.7	6	3.39	0.14	0.37	1.28	2.15	1.23
NONHSAG102572.2	-2.29699	0.000112304	0.00298885	3839.01	2574.27	3317.96	3209.01	2780	1379.14	48.99	1350.03	829.06	277.17	14.85	9.48	11.09	13.52	9.79	2.43	0.2	4.61	3.09	0.85
XLOC_016320	1.94886	0.000112323	0.00298885	102.38	97.29	54.52	100.39	57.88	358.41	1030.99	116.59	298.26	342.75	1.82	2.83	1.19	3.35	1.27	5.86	17.55	2.43	5.59	11.46
NONHSAG064562.2	-1.77611	0.000114521	0.00301401	575.14	252.55	562.26	272.64	432.13	50.32	129.35	172.04	293.68	96.37	4.58	3.29	4.16	3.73	4.73	0.27	0.55	2.24	1.57	1.58
NONHSAG085972.1	-2.34076	0.000115351	0.00302116	40	31	24	36	26	2	2	11	12	9	4.11	3.81	2.75	5.29	3.49	0.17	0.14	1.09	1.03	1.33
NONHSAG050708.2	1.97423	0.000117187	0.00305447	93.49	13.71	75.08	62.13	91.54	459.86	552.2	148.72	223.97	283.5	2.73	0.48	2.44	2.61	3.4	10.53	10.57	4.23	5.43	12.29
NONHSAG070902.1	-1.98	0.000118957	0.00309317	48.18	21	31.85	19.33	25.7	11	3.98	6.86	18	6	0.47	0.25	0.35	0.27	0.32	0.08	0.03	0.07	0.15	0.09
NONHSAG007862.3	-2.30753	0.000121425	0.00313476	202.84	68.6	126.67	55.27	123.18	4.82	18.11	22.31	53.96	33.63	3.05	1.5	1.69	1.36	5.44	0.02	0.12	0.6	0.87	1.53
NONHSAG009768.3	-1.89505	0.000123744	0.00317195	39.01	25.21	24.86	28.7	35.41	9	9	11.82	14.24	7	1.95	0.43	0.84	0.63	0.71	0.1	0.2	2.87	0.35	0.2
NONHSAG034010.2	-1.90833	0.00012951	0.00327327	64.47	30	34.33	65.97	49.01	20	12	11	25	14.65	1.14	0.63	0.67	1.68	1.09	0.28	0.14	0.19	0.37	0.39
NONHSAG029016.3	-2.32702	0.000135189	0.00339304	290.92	180.59	234.17	221.15	190.16	7	32	85.84	127.32	23	1.4	0.95	0.78	0.57	0.43	0.01	0.04	1.51	0.21	0.32
XLOC_026518	2.57584	0.000138505	0.00346023	70.66	61.88	73.82	72.15	77.26	1558.73	85.74	74.93	259.59	680.69	0.27	0.28	0.31	0.37	0.33	4.46	0.19	0.25	0.76	3.63
NONHSAG088110.1	-2.47791	0.000141351	0.0035232	35	30	30	23	91	3	5	15	8	11	0.81	0.83	0.77	0.77	2.68	0.05	0.08	0.34	0.15	0.38
XLOC_028123	1.81218	0.000142554	0.00353631	651.29	415.7	640.49	1140.11	969.23	3829.39	3167.47	591.92	6163.09	4007.04	2.29	1.66	2.29	5.71	3.98	10.03	7.77	2.08	17.4	19.38
NONHSAG002387.3	-2.16422	0.000145427	0.00357551	482	259	195	990	1068	114	188	151	469	43	7.41	3.87	2.6	15.92	18.38	1.2	1.96	2.48	5.4	1.89
NONHSAG009142.2	-2.0343	0.000145136	0.00357551	233	134	328	100	168	18	101	31	132	28	2.42	1.66	3.78	1.5	2.2	0.15	0.68	0.31	1.14	0.43
NONHSAG048975.2	-1.77295	0.000145431	0.00357551	109	88	118	58	87	42	20	31	39	30	9.21	8.89	11.12	7.02	9.53	2.85	1.12	2.53	2.74	3.68
NONHSAG070751.1	-1.81257	0.000149576	0.00364844	50	39	39	26	43	10	17	11	29	6	9.63	9.01	8.43	7.09	11.18	1.61	2.2	2.02	4.68	1.6
NONHSAG098991.1	1.30998	0.000149957	0.00365362	321.64	347.13	351.08	223.6	334.34	1362.52	1513.76	549.39	685.69	860.48	13.58	17.5	16.47	13.44	18.01	45.25	41.91	22.55	24.04	53.6
NONHSAG028913.2	2.34323	0.000155084	0.00373236	75.78	205.97	368.79	419.28	374.3	5055.5	363.95	2594.46	1082.33	598.56	1.76	5.71	9.51	14.07	11.12	91.82	5.53	58.75	20.96	20.78
NONHSAG023900.2	-1.85097	0.000157023	0.00377064	62	32	39	31	36	8	23	14	11	11	3.12	1.92	2.18	2.24	2.32	0.32	0.76	0.68	0.46	0.81
NONHSAG028917.2	2.51581	0.000160754	0.00382274	34	23	23.53	18	22.61	51.43	182.98	39	98.77	366.02	0.49	0.39	0.38	0.37	0.41	0.58	1.72	0.55	1.18	7.86
NONHSAG048405.3	2.11001	0.000161477	0.00382669	22.51	20.55	46.88	20.41	12.02	100.72	268.16	35.12	252.91	71.92	0.58	0.88	1.69	0.55	0.31	3.39	6.62	0.68	7.79	6.17
XLOC_000582	-2.38872	0.000163013	0.00385432	71.47	30.36	44.15	20.99	25.58	2.72	2	15.04	11.18	8.83	1.31	0.57	0.79	0.43	0.46	0.03	0.03	0.21	0.13	0.22
XLOC_020529	-1.76008	0.000163177	0.00385432	189.98	104	130	122.81	92.84	76	27	34	55	41	1.71	0.77	0.87	2.27	1.14	0.6	0.1	0.35	0.53	0.33
XLOC_016736	1.57127	0.000163412	0.00385567	242.54	178.98	280.54	231.22	238.14	655.48	1300.16	197.97	1571.46	856.13	0.48	0.42	0.62	0.66	0.69	1.01	1.75	0.38	2.74	2.8
NONHSAG060261.1	-2.7553	0.000172412	0.00401985	56	43	34.99	26.33	56.74	0	0	12.98	21.63	4	0.46	0.41	0.31	0.3	0.59	0	0	0.11	0.14	0.05
NONHSAG006326.2	-2.28637	0.000181135	0.00418717	32	23	27	24	38	4	3	15	13	1	0.87	0.74	0.81	0.94	1.31	0.08	0.05	0.4	0.29	0.04
NONHSAG077324.1	2.02052	0.000181418	0.00418924	18.99	6	15.83	6.22	24.95	140.71	60.91	31.49	73.96	61.96	1.01	0.38	0.94	0.48	1.71	5.94	2.14	1.63	3.28	4.85
NONHSAG024946.3	-1.67968	0.00018205	0.00419937	231.74	160.7	206.48	206.24	350.44	69.14	84	64.36	199.97	58.33	2.2	2.72	1.87	3.71	4.68	1.1	0.83	0.93	2.3	1.81
XLOC_019450	-1.41321	0.000183272	0.00421856	1902.32	1058.72	1695.79	880.02	1608.06	1129.28	291.27	335.78	1249.21	456.43	4.95	3.29	4.89	3.3	5.26	2.28	0.49	0.85	2.69	1.78
NONHSAG031833.3	2.40259	0.000186057	0.00426905	12	24	14	12	11	89.96	157	31.88	26	156.84	1.46	2.13	1.25	0.96	1.18	8.47	8.28	2.86	2.22	28.64
NONHSAG056025.3	1.56433	0.000188534	0.00430765	161.21	152.46	98.76	316.72	182.31	817.08	1061.64	312.33	1040.41	520.8	11.83	14.88	6.97	32.37	19.66	55.82	65.05	23.82	57.13	45.86
XLOC_004583	-2.41944	0.000192419	0.00438669	203.48	91	113	79	185	14	4	19	96.46	25	0.73	0.39	0.45	0.41	0.83	0.04	0.01	0.07	0.29	0.13
NONHSAG017938.3	-2.69217	0.000196691	0.00447513	587	303	700	131	224	32	7	54	288	17	5.21	2.09	5.29	1.42	1.71	0.45	0.03	0.61	1.4	0.38
XLOC_024789	-1.28176	0.000206219	0.00461359	1073.61	646.92	905.26	656.43	703.3	578.11	242.76	324.44	736.31	229.06	3.27	2.31	3.05	2.26	2.23	1.06	0.39	0.83	1.39	0.91
NONHSAG020837.2	-2.78376	0.000208537	0.00464685	39	41	74	29	66	0	10	24	6	1	0.69	0.86	1.45	0.74	1.47	0	0.12	0.41	0.09	0.03
NONHSAG013524.2	1.66107	0.000211934	0.00468696	123	97	87	22	61	401	325	226	429	175	6.13	5.39	4.95	1.65	3.94	9.62	10.65	7.12	13.08	7.77
NONHSAG017290.3	-2.18541	0.00021206	0.00468696	44.55	21.6	76.87	34.24	33.99	4.98	10.11	6.03	36.94	4	0.39	0.37	1.32	0.99	0.65	0.08	0.38	0.1	0.56	0.26
NONHSAG096828.2	-2.47876	0.000214613	0.0047241	92	38	73	39	56	0	4	16	23	16	1.56	0.77	1.82	1.31	1.2	0	0.04	0.26	0.58	0.61
NONHSAG016957.3	-1.74039	0.000226203	0.00488383	73	26	67.97	67	57.67	28	32	13	28	13.04	0.6	0.27	0.65	0.84	0.63	0.17	0.2	0.09	0.2	0.18
NONHSAG009283.3	-1.74712	0.000230321	0.00494426	498.78	288.57	335.96	196.01	344.95	60.04	60.1	173.97	180.04	94.97	2.03	1.77	2.05	1.35	2.51	0.26	0.16	1.08	0.76	0.85
NONHSAG090370.2	-1.5022	0.000239762	0.00510644	574.26	384.12	562.2	465.97	630.38	156.14	113.5	236.48	414.02	203.61	4.25	3.51	3.42	5.69	4.39	1.42	1.12	1.47	1.58	1.52
NONHSAG061492.2	-1.47692	0.000243091	0.00517224	495	286.15	459.82	202.78	314	160.79	314	86.96	130	109.19	7.49	5.16	8.99	6.22	6.24	2.35	3.25	1.62	1.54	2.05
NONHSAG012555.3	-1.25587	0.000247977	0.00523507	1156.6	881.98	752.88	688.57	836.94	846	516.95	321.87	597.92	153.97	21.43	19.81	11.74	16.64	19.67	11.83	6.38	6.68	8.74	3.29
NONHSAG099862.1	-1.86075	0.000247678	0.00523507	56	24	31	21	24	16	9	8	19	3	0.68	0.35	0.42	0.37	0.37	0.15	0.07	0.1	0.19	0.05
NONHSAG026010.2	1.95443	0.000248973	0.00524648	38.57	48.48	13.45	67.86	56.67	297.95	400.17	77.97	305.13	155.23	13.6	21.47	5.44	34.56	30.47	99.15	103.98	27.37	93.21	76.54
NONHSAG034312.3	-1.77489	0.000260093	0.00540135	56	44	33	21	34	12	11	11	26	9	1.1	0.56	0.35	0.76	0.56	0.16	0.13	0.17	0.32	0.13
NONHSAG074626.1	-1.35428	0.000260378	0.00540209	1160.01	680.54	876.83	328.76	518.74	327.18	383.52	401.41	466.79	137.65	51.74	36.26	43.47	21.07	29.55	11.51	11.24	17.41	17.29	9.05
NONHSAG020273.3	-2.09237	0.000263029	0.00543109	286	62.81	135.24	101	213.87	20	27	42	128	20.67	2.36	1.01	1.65	1.49	3.05	0.32	0.15	0.46	1.07	0.3
NONHSAG078123.2	-2.12199	0.000262969	0.00543109	60	21	61	43	60	11	10	3	44	8	0.92	0.48	1.18	3.96	1.58	0.07	0.19	0.06	5.09	0.13
NONHSAG005685.3	-2.28183	0.000265545	0.0054626	171	188	44.2	113	218	24	13	44	107	12.93	0.93	1.27	0.27	0.88	1.41	0.09	0.03	0.23	0.44	0.12
NONHSAG020833.3	-2.73266	0.000269451	0.00553205	565.34	296.79	331.99	192.47	275.32	17.48	8	157.78	87.44	6.01	22.74	17.58	13.93	13.34	16.14	0.47	0.67	7.72	2.77	1.82
XLOC_022083	-2.25898	0.000270734	0.00555312	52.99	38.77	49.39	59.83	24.33	5.22	3	22.46	19.53	6	0.34	0.3	0.35	0.55	0.2	0.03	0.01	0.14	0.1	0.06
XLOC_010535	-2.35795	0.000271043	0.0055542	28.33	24	34.05	24.26	55.4	0	4	12.36	13	8.19	0.36	0.37	0.48	0.45	0.89	0	0.03	0.15	0.14	0.16
NONHSAG026112.2	2.00694	0.000275686	0.00562275	29.47	23.09	4.82	4.99	17.75	80.98	155.7	53.13	79.6	46.99	1.14	1.06	0.14	0.23	0.8	1.91	3.53	1.77	2.31	2.23
NONHSAG008489.2	-1.70567	0.000277382	0.0056467	504.11	565.49	590.75	250.94	332.33	202.99	47.3	185.3	335.11	92.8	12.01	16.09	15.63	8.61	10.04	3.78	0.74	4.31	6.63	3.29
NONHSAG031749.3	1.77769	0.000281712	0.00570803	149.31	98.94	125.79	134.16	146.82	556.99	1396.72	96.93	454.06	499.78	4.99	4.38	4.26	6.59	8.32	14.26	27.24	3.63	12.81	28.71
NONHSAG026624.2	-1.69461	0.000284209	0.00574251	216.27	138	171	112	189	63	46	83	105	23	3.73	2.81	2.62	2.62	4.26	0.88	0.44	1.04	1.2	0.42
NONHSAG071893.1	-1.81215	0.00029056	0.00582734	91	46	68	68	75	15	18	15	54	23	1.07	0.65	0.89	1.15	1.11	0.14	0.14	0.17	0.53	0.4
NONHSAG017628.3	-1.84521	0.000297209	0.00591686	456.13	395.69	327.89	1315.98	1211.04	138.85	217.62	209.43	613.61	218.74	2.78	2.24	5.64	10.42	9.97	1	0.63	1.74	2.71	2.38
XLOC_019138	-2.49935	0.000299107	0.00594918	114.48	110.11	87	275.32	305.5	17.47	9.87	55.48	122.18	11.1	0.77	0.91	0.63	2.66	2.62	0.09	0.04	0.35	0.68	0.12
NONHSAG026890.3	-2.82972	0.000305428	0.0060361	214.93	213.49	163.51	35.02	95.44	0	30.76	43.91	46.07	3.06	3.08	3.48	2	0.77	1.05	0	0.32	0.49	0.56	0.01
NONHSAG002719.3	-1.80176	0.00031045	0.00610748	43.01	45	53.61	48	74.45	27	8	20	26.1	14	2.7	1.67	2.14	2.77	5.67	1.11	0.13	0.82	2.51	3.1
NONHSAG012929.3	1.86716	0.000329518	0.00643006	36	48	19	14	23	138	120	53	273	96	0.96	1.2	0.51	0.35	0.61	2.07	1.78	1.21	5.11	3.39
NONHSAG033965.2	-1.63251	0.000330902	0.00645125	81.18	40	86.74	55	66	33	28.94	14.52	32	24	1.01	0.6	1.2	0.99	1.04	0.32	0.24	0.18	0.33	0.45
NONHSAG099126.2	1.59272	0.000331788	0.00645689	333.24	236.96	285.48	535.79	576.13	1557.12	1560.26	327.8	2742.08	1695.19	4.72	6.3	5.54	18.92	15.93	34.04	43.8	7.51	44.89	57.28
NONHSAG042416.2	2.22451	0.000332409	0.00646318	24.07	2.54	27.04	13.61	10.97	246.91	52.02	66.71	66.54	36.72	0.82	0.1	1.02	0.66	0.47	6.58	1.16	2.2	1.87	1.84
XLOC_003691	-1.68392	0.000335419	0.00651001	173	124.83	213.27	141.07	136.37	137.47	41.43	33.83	58.87	44.21	0.63	0.54	0.86	0.74	0.62	0.39	0.1	0.12	0.18	0.24
NONHSAG093143.2	-1.85105	0.00033603	0.00651021	71.8	29.39	66	65.79	47	14.01	12.01	21.36	22.86	20.92	0.95	0.47	1.42	1.52	0.79	0.14	0.1	0.28	0.25	0.41
NONHSAG017936.2	-2.7538	0.000340935	0.00658168	203	99.01	350.04	25.32	86.05	17.92	5	20.01	101.48	4	1	0.79	1.42	0.11	0.82	0.26	0.01	0.63	0.33	0.02
NONHSAG013108.2	1.40701	0.000342087	0.00659805	286.18	198.6	236.35	184.19	108.61	819.02	1304.83	498.85	794.94	204.92	35.81	34.07	31.23	33.59	20.88	85.35	114.38	63.38	88.62	41.91
NONHSAG048073.3	-1.56736	0.000351408	0.00673583	536.6	253.94	320.27	284.42	299.5	119.52	76.92	190.9	241.07	69.06	4.38	4.04	3.1	9.38	2.84	0.99	0.75	2.57	1.35	4.46
XLOC_028129	1.94907	0.000351291	0.00673583	31	18	41.98	40	52	188	160	40	289.3	222.26	0.31	0.22	0.47	0.58	0.67	1.48	1.06	0.4	2.43	3.37
XLOC_011616	-2.12952	0.000351765	0.00673671	461.83	214.02	331.88	331.78	195.62	14.17	28.93	117.11	170.27	76.87	0.89	0.5	0.7	0.91	0.47	0.02	0.04	0.23	0.29	0.23
XLOC_007792	1.37232	0.000355266	0.00677979	227.21	130.02	157.73	122.34	151.44	737.51	398.14	240.07	911.54	366.54	0.67	0.47	0.51	0.53	0.59	1.51	0.68	0.64	2.07	1.44
NONHSAG028464.2	-1.69099	0.000357098	0.00679678	501.82	223.92	163.47	732.65	727.42	174.76	198.54	182.01	322.16	99	14.21	7.39	4.94	30.26	25.11	4.76	3.57	4.9	7.38	3.99
NONHSAG004673.3	-2.66334	0.000361241	0.00685253	103.37	47.95	96.76	65.19	77.81	1	2	34.34	26.19	6	1.56	1.1	1.67	3.97	2.1	0.02	0.02	0.64	0.32	0.34
NONHSAG017112.2	-2.11694	0.00037286	0.00700077	79	29	42	14	39	13	6	4	34	4	2.63	1.15	1.55	0.67	1.65	0.34	0.13	0.13	0.94	0.2
XLOC_023180	-2.29935	0.000379783	0.00709147	30.81	16.88	37.22	82.39	95.13	11.01	5	13.32	36.19	6.73	0.2	0.13	0.27	0.78	0.78	0.06	0.02	0.08	0.2	0.07
XLOC_016198	-2.07591	0.000382702	0.00713366	88.23	20.09	39.53	100.71	140.58	24.24	18.46	22.99	45.03	11	4.88	1.33	2.43	8	9.98	1.06	0.67	1.24	2.07	0.89
NONHSAG079237.2	3.66841	0.000384712	0.00716497	14	4	22	176.78	12.79	104.8	3904.3	417.06	330.67	76	0.29	0.22	1.06	1.87	0.4	2.09	20.13	2.99	2.53	3.48
XLOC_002976	-2.3695	0.00039235	0.0072635	77.38	30.19	51.78	29.14	47.79	8.29	1.23	10.87	37.78	1.43	0.86	0.4	0.64	0.47	0.67	0.07	0.01	0.12	0.35	0.02
NONHSAG029926.3	-2.00906	0.000395237	0.00729604	238.71	726.12	118.01	123.03	130.21	80.37	99.69	48.91	118.6	83.35	1.79	4.33	0.78	1.22	1.04	0.56	0.67	0.29	0.73	1.1
XLOC_010544	-1.88	0.000400147	0.00735497	82.69	41.09	119.41	49.38	80.81	18.05	11	30.98	32.22	24.19	1.85	0.97	2.61	1.45	2.11	0.28	0.15	0.6	0.56	0.73
NONHSAG073508.2	-1.53957	0.000409034	0.00748284	227.69	147.43	201.24	94.01	121.05	67.01	64.63	46	82.14	67.14	1.2	0.92	1.14	0.82	0.74	0.27	0.22	0.22	0.34	0.51
NONHSAG064717.2	-1.68773	0.000410137	0.00749669	171.99	131	149.86	146.38	241	26	100	49.74	86.68	63	2.66	3.75	2.2	1.93	5.35	0.6	1.38	0.78	0.72	1.77
NONHSAG041692.2	1.71484	0.000412243	0.00750982	20.21	21	20	24	27.76	97.9	112.66	36	150.57	90.9	1.96	1.52	1.38	3.74	3.01	7.47	6.43	2.92	9.63	9.51
NONHSAG082120.1	-1.7656	0.00041174	0.00750982	403	287	166	248	260	85	139	117	180	15	15.94	15.09	7.24	14.37	12.29	2.38	4.18	4.47	5.42	0.92
NONHSAG019999.2	-1.57905	0.000414696	0.00754153	247.01	145	304.04	129	209	96	91	45	77	102	2.66	1.86	3.63	2	2.84	0.8	0.64	0.47	0.69	1.64
NONHSAG064453.2	-1.76179	0.000420691	0.00763163	93.5	86.42	148.08	81.06	56.04	25.13	80.4	16.54	39.63	20.32	1.88	0.84	1.29	1.67	0.43	0.13	0.47	0.18	0.25	0.09
XLOC_012427	-1.69191	0.000423675	0.0076601	69.17	24.07	66.36	45.95	37.07	22.9	17.05	9.52	29.64	15.37	1.29	0.53	1.37	1.23	0.87	0.33	0.21	0.17	0.46	0.43
NONHSAG020068.3	-1.60484	0.000425906	0.0076812	61.74	53.67	50.73	58.37	46	28.57	17	20	30	17	2.05	1.48	1	2.53	1.02	0.81	0.47	0.48	0.52	0.68
NONHSAG007418.2	2.46786	0.000426423	0.00768413	6.16	10	18	17.05	27	38	67	35	104.13	236.06	0.06	0.13	0.2	0.23	0.36	0.27	0.55	0.38	0.75	3.05
NONHSAG099304.1	1.35345	0.000429172	0.00769525	1199.62	1016.19	1023.01	1058.79	953.01	3425.37	8815.13	1772.9	3440.76	1255.13	65.42	66.23	62.06	82.9	66.64	147.94	316.39	93.87	155.95	100.49
XLOC_015959	-2.23887	0.000428836	0.00769525	65.78	43.21	34.21	76.05	39.03	4.25	3.23	16.67	37.42	8.42	0.2	0.16	0.11	0.34	0.15	0.01	0.01	0.05	0.1	0.04
NONHSAG109710.1	2.67199	0.000433358	0.0077592	21	31	12	7	20.01	33	162	19	91	322	0.16	0.29	0.1	0.08	0.2	0.2	0.82	0.14	0.58	3.7
NONHSAG032997.3	-1.82844	0.000453039	0.00800923	149.37	102	87	69	76	47.04	9	34	61	19.01	1.37	1.15	0.81	1	0.84	0.33	0.07	0.43	0.53	0.28
XLOC_004841	-1.53368	0.000459804	0.00809704	914.4	648.11	853.39	383.28	507.85	287.8	122.69	188.74	243.79	418.56	15.86	16.97	14.1	10.25	10.08	3.76	1.34	3.29	2.97	8.52
NONHSAG003192.3	-1.68058	0.000462964	0.00811038	375.33	219.26	312.75	250.92	103.72	144.41	71	37.97	115	112.83	2.99	2.47	1.83	2.21	1.18	0.56	0.39	0.28	0.57	1.25
NONHSAG078934.1	-1.69548	0.000462905	0.00811038	51	39	67	60	27	27	15	19	24.01	11	2.82	2.58	4.12	4.76	1.91	1.18	0.55	1.02	1.1	0.89
XLOC_011992	-1.74461	0.000480883	0.00835279	328.17	126.13	210.08	128.07	190.4	134.2	28.11	32.37	134.38	47.34	3.03	1.38	2.05	1.47	2.19	0.9	0.1	0.32	0.84	0.43
NONHSAG006988.2	1.61949	0.000481524	0.00835722	48.57	30.9	64.74	46.97	44.93	164.78	360.54	73.68	226.94	135.94	2.22	2.17	4.2	3.71	2.91	6.29	13.72	3.54	9.06	10.06
XLOC_001422	2.68774	0.000490018	0.00845046	9	1.53	1.54	25	13.79	33.69	109.72	22.96	119.14	135.47	0.03	0.01	0.01	0.14	0.07	0.1	0.3	0.08	0.5	1.06
NONHSAG008552.3	1.45187	0.00049473	0.00847609	697	641	589	900	547	3591	5431	596	2470	1142	24.95	29.18	28.02	47.36	29.1	151.57	183.43	25.14	90.73	72.59
XLOC_002173	-3.64676	0.000493489	0.00847609	267.09	43.29	864.91	107.06	185.87	1	1	15.1	138.34	4	0.52	0.1	1.56	0.23	0.5	0	0	0.03	0.25	0.01
XLOC_010617	-1.97882	0.000494704	0.00847609	339.67	106.7	182.29	104.42	243.42	26.93	24.17	80.38	141.99	26.68	2.11	0.79	1.25	0.93	1.9	0.13	0.1	0.49	0.73	0.25
XLOC_022928	-3.50015	0.000496691	0.00848448	549.49	293.49	416	186.06	240.2	0	5.93	97.7	61.33	0	2.19	1.4	1.84	1.07	1.2	0	0.02	0.38	0.2	0
NONHSAG114261.1	-1.65087	0.000501077	0.00852958	31	25	38	38	35	14	16	12	14	11	0.9	0.87	1.23	1.59	1.29	0.32	0.31	0.34	0.34	0.48
NONHSAG111012.1	-1.68303	0.00050825	0.00859612	85	48	65	40	28	35	24	15	28	6	4.78	3.22	4.06	3.23	2.02	1.56	0.89	0.82	1.31	0.49
XLOC_029078	-1.89038	0.000509969	0.00860274	401	166	186	140	254	135	18	71	150	24	2.43	1.2	1.25	1.22	1.94	0.64	0.07	0.42	0.75	0.22
NONHSAG084937.2	2.9768	0.000511956	0.00862954	70	33	43	38	44	20	30	97	1239	721	0.33	0.32	0.22	0.32	0.48	0.32	0.18	1.21	7.38	5.95
NONHSAG028465.2	-1.77686	0.000529755	0.00886746	366	173.75	117	539	573	188	116.02	78	284	62	13.75	9.81	5.24	29.14	28.63	6.2	3.44	3.54	10.49	4.16
XLOC_023627	-3.2964	0.000550135	0.00912398	33	33	78	25	69	1	0	22	0	1	1.06	1.27	2.78	1.15	2.82	0.03	0	0.69	0	0.05
NONHSAG019574.3	-2.93375	0.000550672	0.00912591	639	368	448.12	35	96	72.85	10	24	175	1	9.62	6.5	7.3	0.81	1.77	0.83	0.09	0.34	2.21	0.03
XLOC_009501	-2.07793	0.000553504	0.00915882	82.62	36.15	68.26	20.06	47.16	9	3.11	11	42.61	9	1.77	0.93	1.63	0.62	1.28	0.15	0.04	0.23	0.76	0.29
NONHSAG071290.2	-1.81144	0.000567399	0.0093459	76	56	61	33.23	43	10	14	32	24	10	2.65	2.58	2.84	2.03	1.63	0.46	0.48	1.3	0.76	0.45
NONHSAG040486.2	-2.37505	0.000584559	0.00957033	144	89	142.91	80	75	4	6	51	52	7	2.83	2.74	4.15	2.22	1.73	0.04	0.05	0.99	0.72	0.13
NONHSAG110078.1	2.50164	0.000590668	0.0096267	18.39	1.32	20.62	12	25.5	38.57	208.07	14.73	103.93	163.5	0.15	0.01	0.18	0.14	0.25	0.24	1.07	0.11	0.68	1.93
NONHSAG108078.1	-1.4755	0.000592313	0.00964624	204	118	164	165	111	107	78	38	98	41	2.16	1.49	1.92	2.52	1.48	0.88	0.54	0.39	0.86	0.65
NONHSAG012312.2	-1.69091	0.000597812	0.00971389	244	182	338	144.01	182	95	46	125	125	25.07	5.47	4.87	8.41	4.65	5.17	1.66	0.67	2.73	2.32	0.84
NONHSAG092899.1	-3.16372	0.00060135	0.00974944	401.31	151.43	254.5	130.94	131.47	0	6.48	94.38	12.65	4.06	3.23	1.37	2.14	1.43	1.26	0	0.04	0.7	0.08	0.05
NONHSAG010207.2	1.63569	0.000602063	0.00975369	16.01	21.02	36	23.07	30	159	144	50	115.33	60.89	0.2	0.32	0.51	0.43	0.48	1.57	1.2	0.62	1.21	1.16
XLOC_010394	2.16296	0.000607419	0.00981206	32.68	10.43	17.12	28.09	18.27	17.74	262.51	78.28	95.82	131.55	0.4	0.16	0.22	0.47	0.26	0.15	1.96	0.87	0.99	2.29
NONHSAG064507.1	-2.03412	0.000608454	0.00981853	100.32	52.47	131.27	48.31	41.67	11.29	4.88	25.39	44.63	19.87	1.73	1.08	2.51	1.2	0.91	0.15	0.06	0.43	0.64	0.51
NONHSAG062227.2	-1.60901	0.000623971	0.0100187	467	187	287	105	261.01	65	80	69	175.8	111	3.21	2.51	1.46	1.65	1.74	0.25	0.47	0.49	0.89	1.11
NONHSAG046699.2	1.65338	0.000627207	0.0100557	20	11	21	15	18	87.01	134.01	27	80	35.02	2.65	1.74	3.11	2.83	3.15	9.42	11.82	3.43	8.84	6.59
NONHSAG037915.3	-1.89748	0.000628329	0.01006	119.16	31.2	54.46	112.12	111.8	26.89	23.9	27.02	67.57	9.09	1.76	0.7	0.86	4.82	2.85	0.98	0.64	0.41	2.06	0.58
XLOC_029080	-1.86589	0.000635265	0.0101393	186.32	70.88	112.01	75.03	158	73	12.01	19.43	84.67	25.01	1.93	0.88	1.29	1.12	2.06	0.59	0.08	0.2	0.73	0.39
NONHSAG000912.2	1.72959	0.000641958	0.0102091	48.36	65.66	42.88	66.94	47.82	509.27	165.44	78.61	399.29	123.79	1.72	2.79	1.69	3.42	2.16	14.22	3.86	2.72	11.78	6.51
NONHSAG032379.3	-2.03951	0.000647908	0.0102701	53.05	23	33.41	86.1	105.26	14.1	9	15	44.29	14.01	1.21	0.67	0.87	2.42	2.78	0.2	0.11	0.26	1.06	0.47
NONHSAG033954.2	-1.54994	0.000658274	0.0104075	84	52	59.84	57.96	94	35	24	26	40.52	23	1.65	1.22	1.31	1.64	2.34	0.54	0.31	0.5	0.66	0.67
NONHSAG011665.3	-2.82823	0.00065945	0.0104184	52.73	13	16	217.17	370.08	33	10	19	57.5	13.06	0.46	0.34	0.17	4.62	5.1	1.19	0.2	0.34	0.84	0.38
NONHSAG066936.1	1.62057	0.000700569	0.0109641	46	24	29	25.9	25	111	209	41	180	74.29	0.43	0.27	0.3	0.35	0.3	0.81	1.28	0.38	1.4	1.05
NONHSAG019784.2	-1.13545	0.000702361	0.0109763	1003.42	675.06	1025.01	457.88	552.1	612.67	327.95	382.99	554.93	234.83	14.19	11.4	16.08	9.33	9.86	6.75	3.03	5.29	6.51	4.96
XLOC_020603	-2.78365	0.000702202	0.0109763	221.38	105	115	40	160	4	1	59.57	28	6.04	0.44	0.25	0.25	0.11	0.4	0.01	0	0.12	0.05	0.02
NONHSAG079231.2	-1.93368	0.000710598	0.011081	730.86	294.21	193.75	1483.84	1699.24	212.64	174.32	295.51	713.81	170.79	5.03	1.66	1.42	8.85	11.63	1.14	0.59	2.51	2.74	2.14
NONHSAG006492.2	-1.99669	0.000717484	0.0111563	227.08	106.58	119.05	122.66	120.87	28	20	98	36	14	2.59	1.44	1.63	2.01	1.73	0.25	0.16	1.09	0.34	0.24
NONHSAG020830.2	-1.66096	0.000719026	0.0111642	1629	664	1261	596	884	53	692	496	467	203	50.48	25.58	43.55	26.76	35.29	1.33	14.24	15.85	12.05	9.11
NONHSAG017675.2	-2.40005	0.000732879	0.0113069	321	241	446	180	387	9	18	145	175.58	13	3.41	3.06	5.26	2.76	5.19	0.07	0.12	1.51	1.55	0.21
NONHSAG069377.1	-1.72347	0.000732913	0.0113069	65.08	39.06	60.19	31	53.69	13.02	10.07	16	46.97	10	1.97	1.41	2.02	1.35	2.06	0.31	0.2	0.47	1.18	0.45
NONHSAG002086.3	-1.12642	0.000736087	0.0113397	1652.23	943.01	1260.11	1080.9	1316	502	587.01	514.68	1031.52	795.39	19.03	28.59	17.95	31.03	27.77	7.33	5.63	8.22	16.06	20.64
NONHSAG006362.2	2.05401	0.000753594	0.0115437	6.69	16.84	38.2	43.68	22.89	323.86	114.18	142.42	109.65	44.28	0.29	0.62	1.18	1.6	0.57	7.96	1.87	3.77	2.71	2.21
NONHSAG050578.2	2.2474	0.000753464	0.0115437	50	63	46	73	73	460	112	44	253	772	0.75	1.14	0.77	1.59	1.39	5.42	1.11	0.65	3.17	17.4
NONHSAG066924.1	-2.93918	0.000759909	0.0115995	257	151	225	57	149	1	0	34	88	11	7.66	4.53	6.9	2.44	4.95	0.04	0	1.05	2.14	0.67
NONHSAG044517.2	1.68582	0.000765242	0.0116644	24.64	34.62	14.98	20.41	12.28	109.06	150.78	70.34	60.49	58.12	1.42	2.39	0.96	1.69	0.91	5	5.74	3.94	2.9	4.92
NONHSAG093612.2	2.59606	0.000767993	0.0116817	32.16	22.89	55.2	24.38	10.94	75.08	20.86	54.21	320.32	461.18	0.26	0.1	0.2	0.1	0.08	0.17	0.13	0.22	0.92	3.48
NONHSAG114211.1	-1.93646	0.000779366	0.0118298	49	30	53	24	72	13	3	21	22	11	2.96	2.17	3.56	2.08	5.59	0.62	0.12	1.23	1.11	0.97
NONHSAG096998.2	-2.3613	0.000783484	0.0118727	353.07	117.07	254.65	217.24	138	10.11	6	80.98	139.88	18.97	3.42	2.77	4.13	6.85	1.62	0.45	0.13	1.66	1.32	0.25
XLOC_014802	-2.67456	0.000788403	0.0119168	189	68	227	43	63	6	0	21	77	10	5.77	2.09	6.54	1.63	1.31	0.06	0	0.27	1.32	0.2
XLOC_010639	-2.31133	0.000791808	0.0119516	180	19	104	55	40	5	5	25	29	21	6.8	0.86	4.36	2.99	1.92	0.15	0.12	0.92	0.91	1.17
NONHSAG068800.1	-1.82951	0.000795989	0.011998	41	34	60	30	40	8	8	11	43	6	2.33	2.31	3.79	2.44	2.91	0.36	0.3	0.61	2.03	0.5
NONHSAG028200.3	-1.79761	0.000804243	0.0120775	67.68	36	57.87	41	49.03	7.67	19.33	21.45	41	4	0.49	0.97	0.88	1.05	0.89	0.62	0.38	0.29	0.58	0.11
NONHSAG111034.1	-2.79659	0.000808758	0.012123	130	45	51	39	70	2	2	32	17	0	1.49	0.62	0.65	0.65	1.01	0.02	0.02	0.36	0.16	0
NONHSAG088746.2	-1.99484	0.000823511	0.012279	46	10	83.15	42.05	74.04	14.52	8	9	35.02	14	0.26	0.05	0.54	0.55	0.62	0.16	0.07	0.17	0.24	0.09
NONHSAG025441.3	-1.93399	0.00082658	0.0123121	152.13	74	165	101.62	140	49	10	62.91	74.02	10	0.27	0.48	0.45	0.58	0.52	0.09	0.02	0.23	0.51	0.03
NONHSAG097498.2	-1.75121	0.000831923	0.012359	106.01	70.24	130.34	40.84	103.74	23.01	23.85	54.79	35.56	18.02	2.52	2	3.44	1.4	3.13	0.43	0.37	1.27	0.74	0.64
NONHSAG107095.1	-2.22129	0.000860171	0.0126744	135	87	173	76	94	0	62	12	53	27	5.31	4.09	7.56	4.3	4.71	0	1.6	0.46	1.73	1.57
XLOC_028130	1.68352	0.000869835	0.012782	284.3	206.53	266.74	596.01	572.51	1961.82	1357.27	221.01	3409.45	1591.78	0.42	0.36	0.44	1.27	1.07	2.25	1.31	0.32	4.18	3.54
NONHSAG000701.2	-1.72444	0.00087571	0.0128422	161	69	122	47	87	30	14	42	55	29	27.09	13.91	23.01	11.23	19.59	4.18	1.58	6.75	7.74	6.84
NONHSAG091301.1	-1.85876	0.000878233	0.0128618	90	15	62	50	36	25	13	5	23	19	1.25	0.25	0.96	1	0.63	0.27	0.12	0.07	0.27	0.4
NONHSAG031993.3	2.04404	0.00088728	0.0129505	45.2	18.97	48.74	26.17	5.86	130.04	352.5	48.72	68.15	144.51	2.91	1.82	4.52	3.1	0.16	6.54	18.49	3.24	4.39	16.22
NONHSAG038978.3	-2.43638	0.000900991	0.0131152	703.69	264.74	364.98	423	73.05	16	11.26	190	100	45.08	4.14	1.37	2.14	3.39	0.65	0.17	0.13	1.64	0.31	0.86
NONHSAG041888.2	-2.63197	0.000911296	0.0131917	125	46.05	71	79.07	38	6	0	18	51	1	2.51	1.2	1.79	2.44	1.11	0.12	0	0.41	0.81	0.02
NONHSAG015878.3	-1.45519	0.000920905	0.0132627	111.99	103.95	114.98	134.77	159.04	50.32	73.82	49.53	88.62	36.34	17.62	17.98	11.57	19.97	21.51	8.46	9.69	9.13	8.01	1.27
NONHSAG072221.2	-1.76461	0.000947013	0.0135843	310.05	126.79	223.64	357.07	540.93	76.19	68.8	58.35	153.74	181.66	1.7	1.33	1.61	2.51	2.69	0.56	0.65	0.82	0.55	0.96
NONHSAG039631.3	-2.08855	0.00095771	0.013672	87	267	64	51	190	33	13	25	56	58	1.22	4.06	0.88	1.06	5.53	1.1	0.5	0.38	0.85	1.54
XLOC_019417	-1.46796	0.0009621	0.013719	52.9	43	71.51	49	41.09	28	37	17	29.39	11	1.41	2.56	2.78	2	1.28	0.77	0.86	0.52	0.94	1.02
NONHSAG035723.2	-1.77871	0.000968864	0.0137701	81	38	90	49	58	36	14	16	54	4	0.92	0.52	1.14	0.81	0.83	0.32	0.1	0.18	0.51	0.07
XLOC_019262	-1.60181	0.000968129	0.0137701	305	145.9	241.95	155	236	78	40	44	153	110	0.87	0.5	0.77	0.64	0.85	0.17	0.07	0.12	0.36	0.47
NONHSAG016536.3	-1.53564	0.000984096	0.01395	265.58	187.49	228.17	120.22	160.54	34.76	74.56	68.39	145.58	77.14	2.8	3.64	2.82	1.89	3.09	0.1	0.74	0.45	0.65	1.83
NONHSAG017613.3	-1.69527	0.000988899	0.0139997	251.21	260.47	225.81	201.17	237.3	33.68	66.35	72.76	271.27	44.45	0.82	1.79	1.15	1.67	2.1	0.02	0.05	0.38	0.86	0.05
NONHSAG033334.3	1.62538	0.000997995	0.0140825	26.05	10	17.01	10	11.93	92.8	102.49	25.67	51.4	31	2.43	0.66	1.33	0.81	1.17	6.17	4.9	2.07	3.35	2.68
XLOC_009682	-2.18317	0.00100412	0.0141596	57	47	49	32	71	13	1	21	35	2	0.72	1.43	1.23	0.82	1.1	0.2	0.01	0.22	0.5	0.03
NONHSAG035131.2	-1.6453	0.00101349	0.014227	109	90	83	39	62	32	15	20	64	23	4.2	6.14	5.83	3.2	5.46	2.17	0.85	1.52	2.94	1.4
NONHSAG056772.1	1.68188	0.00101293	0.014227	12.88	10.52	15.91	11.71	17.81	92.11	37.95	27.89	119.23	26.11	0.62	0.61	0.85	0.81	1.1	3.51	1.2	1.31	4.78	1.85
NONHSAG056063.1	-2.27599	0.00101735	0.0142627	107	60	72	44	53	0	6	18	52	10	1.83	1.23	1.37	1.08	1.15	0	0.07	0.3	0.74	0.26
NONHSAG024518.2	-1.75124	0.00101994	0.0142804	32	21	26	23	34	5	8	5	20	12	0.86	0.67	0.77	0.89	1.16	0.1	0.14	0.13	0.44	0.48
XLOC_015798	-3.28111	0.001048	0.0146072	284.79	228.51	136.5	5.09	24	0	10.3	21.09	55.91	1	1.5	1.3	0.79	0.07	0.3	0	0.05	0.16	0.24	0.01
NONHSAG042770.2	-1.73532	0.0010575	0.0147302	128	37	71	22	53	17	25	9	39	22	6.69	2.22	3.85	1.54	3.61	0.71	0.87	0.46	1.72	1.64
NONHSAG012080.2	-1.31429	0.00106732	0.0148004	282.02	281.39	278.33	179.84	222.78	120.83	146.09	111.92	220.36	56.59	11.92	14.51	13.2	11.04	12.06	4.02	4.05	4.6	7.81	3.53
NONHSAG040353.3	-2.56788	0.00107888	0.0149305	594	382	546	295	495	8	2	159	109	122	2.91	2.17	2.96	2.83	3.26	0.03	0.01	0.87	0.49	0.93
NONHSAG020243.3	-1.54968	0.00108955	0.0149976	36.02	39	39	41	25	17	25.07	10	14	13	0.35	0.76	0.65	0.67	0.45	0.27	0.37	0.23	0.23	0.29
NONHSAG039487.3	-1.98233	0.00108986	0.0149976	574.2	196.62	196.01	1276.1	932.58	249.71	48.37	219.18	482.37	102.59	14.49	5.51	4.06	33.01	21.57	3.63	0.76	6.16	7.8	2.66
NONHSAG049344.3	-1.61214	0.00109515	0.0150513	430.32	260.5	405.08	244.14	607.52	109.62	44.05	193.32	307.93	114.36	6.68	4.74	6.69	5.71	12.87	1.3	0.54	3.36	3.61	2.68
NONHSAG026606.2	-1.5543	0.00109776	0.0150777	65	38	58	22	30	18	17	11	33	12	3	2.1	2.98	1.46	1.77	0.66	0.52	0.49	1.27	0.82
NONHSAG019547.2	-1.51122	0.00110315	0.0151025	102	103	141	136	163	65	100	60	49	24	11.39	13.66	17.58	20.98	24.39	5.74	7.19	6.66	4.44	3.76
NONHSAG052604.2	-1.76432	0.00111227	0.0151768	232	130	110	71	128	113	17	30	81	18	21.25	17.05	9.55	7.02	14.12	4.99	0.55	2.31	3.97	2.08
NONHSAG070848.1	1.52277	0.00111997	0.0152569	246.24	265.52	238.32	294.52	285.78	1669.32	1816.03	761.45	1119.89	94.78	31.28	40.38	33.85	53.34	47.84	172.99	153.54	92.96	118.75	17.15
NONHSAG026729.2	-1.83838	0.00112919	0.0153536	57	36	62	25	51.04	12	7	31	14	9	1.05	0.81	1.3	0.67	1.22	0.19	0.09	0.57	0.22	0.25
NONHSAG110834.1	-2.90039	0.00113042	0.0153606	176	62	83	57	48	0	0	32	30	2	3.31	1.39	1.73	1.54	1.14	0	0	0.59	0.47	0.06
NONHSAG000723.3	-1.0304	0.00113281	0.0153835	755.25	697.17	519	551.77	541	463.27	467.59	303.23	516.54	213.48	76.5	88.8	63.54	81.2	75.39	37.65	32.84	30.18	42.38	30.48
NONHSAG014889.2	1.88984	0.0011382	0.0154276	985.29	1453.65	942.74	1342.87	1017.11	2458.03	1367.75	9397.1	1955.4	7196.83	752	1367.87	853.11	1386.28	1173.17	1739.71	794.23	6680.02	1319.51	6912.52
NONHSAG036310.2	1.07729	0.00114549	0.0155107	471.29	422.79	399.16	306.16	380.18	1181.18	1639.09	572.08	1887.07	443.5	25.05	27.05	24.25	24	26.45	47.9	54.8	30.04	81.34	36.33
NONHSAG114448.1	2.02946	0.00114751	0.015515	20.64	21.51	23.79	22.36	36.87	319.35	79.98	20.59	75.7	156.57	0.42	0.52	0.54	0.66	0.95	5.09	1.07	0.41	1.28	4.75
NONHSAG105267.1	-1.92076	0.00116335	0.0156496	53	34	34	21	35	6	7	2	34	11	0.63	0.48	0.69	0.36	0.69	0.24	0.05	0.02	0.33	0.19
XLOC_020572	-1.84625	0.00116094	0.0156496	139.55	58.97	70.01	29.83	62.26	22.61	13.92	12.51	74.66	8.29	1.28	0.39	0.58	0.22	0.63	0.08	0	0.04	0.33	0
XLOC_000575	-2.42371	0.00117624	0.0157657	95.17	41	57	24	34.24	1	1	22	10	13	2.82	1.45	1.87	1.02	1.29	0.02	0.02	0.63	0.25	0.57
NONHSAG033896.3	-1.46459	0.00118235	0.0158182	325.99	207.12	278.24	180.12	290.54	45.6	207.69	78.06	128.51	111.2	1.96	2.84	1.95	0.72	1.43	0.03	0.26	0.72	0.37	0.54
NONHSAG080166.2	-3.10421	0.00118821	0.0158575	322.35	80.31	230.29	48.34	88.7	0	0	35.8	64.46	4.03	1.71	0.54	2.66	0.39	0.73	0	0	0.17	0.77	0.04
NONHSAG053410.2	-1.06017	0.00120874	0.016033	1518	1135	1664	931	1160	954	414	723	1240	504	19.56	17.47	23.89	17.36	18.69	9.64	3.45	9.13	13.31	9.68
XLOC_016440	-1.1699	0.00121265	0.0160648	764	555	837	411	505	327	238	205.71	601	317	5.56	4.82	6.75	4.31	4.63	1.85	1.13	1.46	3.63	3.46
NONHSAG039335.3	-1.33932	0.00122381	0.0161533	443.74	324.65	562.67	184.87	346	176	131.54	100	382	142.26	4.64	4.45	7.46	3.38	4.61	1.83	0.78	1.92	2.69	3.06
NONHSAG072176.2	1.28325	0.00123191	0.0162405	215.7	181	292.73	201.07	175.05	1534.27	506.34	386.71	524.54	427.03	2.93	2.17	3.83	3.54	1.67	16.28	12.35	8.75	5.02	4.27
NONHSAG048288.2	-1.69484	0.00123393	0.0162479	315	435	236	689	653	80	242	224	414	45	6.06	9.99	5.03	19.08	15.89	1.2	3.04	4.2	6.6	1.29
NONHSAG107977.1	-1.43546	0.00123397	0.0162479	156	105	137	106	90	70	57	34	107	25	1.88	1.63	1.71	2.1	1.51	0.77	0.5	0.41	1.25	0.36
NONHSAG066720.1	-2.5727	0.00123605	0.0162653	38.58	47.89	31	17	55.09	0	0	18	17.37	2	0.26	0.39	0.23	0.17	0.47	0	0	0.12	0.1	0.02
NONHSAG057559.1	-1.53887	0.00124846	0.0163988	50	45	73	63	52	36	14	21	42	14	0.73	0.79	1.18	1.33	0.96	0.41	0.13	0.3	0.51	0.31
NONHSAG073862.1	-1.598	0.00125571	0.0164641	113	54	93	77	49	27	20	19	59	32	3.72	2.12	3.4	3.64	2.05	0.7	0.43	0.61	1.61	1.56
NONHSAG054266.3	-1.69302	0.00126388	0.0165511	64.9	45	54	94.36	125.74	40	15.39	20.06	55	25	0.6	0.99	0.53	1.03	1.54	0.35	0.09	0.29	0.5	0.55
NONHSAG088272.1	-1.52921	0.00126494	0.016555	163.74	80.35	190.4	103.42	110.1	51.32	35.17	43.04	66.49	65.49	1.64	0.96	2.12	1.5	1.39	0.4	0.23	0.42	0.55	0.98
NONHSAG084701.2	-1.94705	0.00127683	0.0166804	400.66	176.59	322.17	260.17	243.88	24.93	16.85	117.94	233.43	51.94	4.69	3.35	3.95	3.76	4.1	0.17	0.12	1.81	3.1	0.99
NONHSAG113814.1	-1.92463	0.00128679	0.0167518	99	74	96	34	55.19	24	18	44.11	25	2.07	0.8	0.71	0.85	0.39	0.56	0.15	0.09	0.35	0.17	0.02
NONHSAG074768.1	-2.16247	0.00129177	0.0167845	50	27	42	46	101	1	9	11	47	10	0.73	0.47	0.68	0.97	1.86	0.01	0.09	0.16	0.57	0.22
NONHSAG010980.2	1.59278	0.0012969	0.016841	36.44	46.13	22.2	71.97	56.38	161.36	341.13	118.1	249.59	108.91	4.32	5.22	2.26	9.75	6.19	16.2	29.38	12.78	22.1	13.67
XLOC_020279	-1.5455	0.00130306	0.0169109	176.7	88.23	197.64	170.61	194.44	150.94	63.17	43.81	42.76	58.45	0.89	0.53	1.11	1.24	1.23	0.59	0.21	0.22	0.18	0.44
NONHSAG034226.2	-1.50273	0.00130449	0.0169149	47	30	35	30	45	20	28	8	14	14	2.01	1.43	3.05	2.95	3.12	0.94	0.85	0.35	0.41	1.23
NONHSAG010597.2	-2.56158	0.00131196	0.0169654	38.88	92.26	69.73	75.21	59.14	18.36	60.97	3.34	3.23	0	4.53	12.48	9.08	12.31	8.87	1.17	3.11	0.24	0.2	0
NONHSAG013748.2	1.97676	0.00131672	0.0170044	19.52	15.35	42.47	2.94	23.01	45.03	237.34	41.14	108.55	82.26	1.22	3.05	4.5	0.87	6.53	1.48	7.77	3.31	13.52	20.46
NONHSAG009842.2	2.76008	0.00135431	0.0173371	5.35	12.52	15.2	49.67	35.55	25.92	198.66	32.91	113.53	524.58	0.17	0.48	0.55	2.31	1.46	0.66	4.21	1.04	3.05	25.15
NONHSAG107496.1	-2.37886	0.00135611	0.0173499	242	171	206	99	110	44	12	27	140	0	2.77	2.34	2.62	1.64	1.59	0.39	0.09	0.3	1.33	0
NONHSAG074523.1	-1.30283	0.00136086	0.0173901	605.39	740.57	2156.64	1435.51	1588.94	1004.9	455.94	422.29	1353.92	366.02	3.56	5.2	14.06	12.18	11.77	4.59	1.75	2.43	6.6	3.23
NONHSAG000427.3	-1.30044	0.00137498	0.0175291	853.84	496.03	815.57	347.49	512.86	350.26	112.31	354.82	423.6	212.65	5.44	4.4	6.1	2.81	4.07	1.98	0.5	2.89	2.54	2.38
XLOC_003487	-1.73237	0.00143404	0.0180799	72.07	35	43.51	24.77	67.58	29.91	5.11	18.15	31.03	7.64	0.56	0.18	0.21	0.16	0.57	0.18	0.04	0.17	0.14	0.13
NONHSAG077122.2	2.38113	0.0014415	0.0181317	11.48	9.09	29.73	14.48	14.34	43.96	8.59	33.15	302.2	129.5	0.02	0.02	0.05	0.03	0.03	0.07	0.01	0.07	1.07	0.44
NONHSAG106597.1	1.26844	0.00144245	0.0181331	203	126	227	211	149	556	903	184	775	488	13.08	9.7	16.28	19.49	12.35	28.48	38.34	11.49	41.52	45.96
NONHSAG038417.2	1.4392	0.00146314	0.0183719	209	200	145	242	289	1828	308	364	811	593	4.43	5.06	3.41	7.39	7.75	30.27	4.27	7.52	14.25	18.71
NONHSAG058372.2	-1.7071	0.00146877	0.0184106	57.14	57.81	26	68.01	111	29	28	9.03	36.01	26.3	0.4	0.68	0.92	1.02	1.28	0.43	0.15	0.14	0.21	0.58
NONHSAG049441.3	-1.7573	0.00147246	0.0184239	162.93	42	84.31	45.79	87.99	14.94	48.02	21.13	71.7	8	4.46	1.46	1.67	1.45	3	0.18	0.87	0.32	2.68	0.19
XLOC_001259	-1.65433	0.00150407	0.0187446	280	190	342	348	283	246	21	101	151.92	72	0.83	0.68	1.13	1.5	1.06	0.57	0.04	0.29	0.37	0.32
NONHSAG031452.2	-1.80312	0.00154127	0.0190439	5334.11	4468.55	3087.13	1116.14	1958	118	1043	1340.58	931	1436.85	58.47	58.3	39	18.91	31.81	0.92	7.08	18.62	8.8	27.64
NONHSAG012440.2	-2.18926	0.00154268	0.0190505	142	95	159.59	66	66	0	45	8	64	29.08	4.12	3.29	5.14	2.75	2.43	0	0.85	0.23	1.54	1.25
NONHSAG010109.3	-2.83804	0.00155649	0.0191692	558.39	537.25	324.59	428.63	367.79	1.76	0	120.49	183.52	60.54	3.84	5.27	1.69	3.86	3.02	0.02	0	2.29	1.08	0.9
NONHSAG087327.2	-1.82724	0.00155817	0.0191762	53	20	60	61	24	4	20	17	31	7	0.81	0.48	1.01	3.02	1.86	0.04	0.92	0.2	1.33	1.37
NONHSAG016232.3	-1.74375	0.00156439	0.0192277	64.3	149.5	89	67.19	113.36	21	26.3	52.86	73.57	13.01	0.69	1.94	0.95	0.99	1.42	0.11	0.31	0.49	0.71	0.13
NONHSAG099517.2	-1.67096	0.00156996	0.0192556	127.84	116.99	87.41	56	60	18	20.98	28	89.07	23.29	2.5	3.6	1.48	1.98	1.35	0.2	0.29	0.69	1.58	0.96
NONHSAG028908.3	1.29321	0.00157621	0.0193212	216.63	401.82	534.36	295.65	355.1	1323.84	2402.69	295.99	1201.04	818.03	1.45	2.95	2.82	2.32	2.89	5.12	10.23	3.34	6.24	6.47
NONHSAG036615.2	1.22573	0.00159279	0.0194212	1304	1505	977	623	665	6488	2429	2314	3376	1137	170.98	236.23	143.25	116.41	115.07	695.01	212.06	291.39	369.54	212.04
NONHSAG112000.1	-1.64998	0.00159708	0.019456	358	271	273	136	269	99.77	23	91	262	56	2.91	2.63	2.46	1.59	2.75	0.63	0.12	0.72	1.76	0.68
NONHSAG114433.1	-1.51263	0.00160119	0.019495	65	44	82	56	72	24	28	11	55	26	0.87	0.7	1.22	1.08	1.22	0.25	0.25	0.14	0.61	0.52
NONHSAG013181.2	-1.7943	0.00160407	0.0195192	60	39	54	20	39	11	5	15	42	5	7.59	3.29	4.73	2.02	6.62	0.62	0.23	1.45	2.96	0.51
NONHSAG017646.2	-1.36696	0.00160704	0.0195444	296.39	141.33	252.34	109.15	165.12	134.68	59.11	70.4	123.69	68.77	23.4	12.04	20.53	11.02	14.69	7.32	2.99	5.43	5.87	6.24
NONHSAG082891.2	-2.32175	0.00163424	0.0197532	86.36	34.37	21.36	33.45	71.12	1	3.96	30.42	9.82	7	1.13	1.52	0.3	0.54	2.2	0.08	0.05	0.51	0.24	0.19
NONHSAG083013.1	-1.37618	0.00163542	0.0197563	346.52	507.61	507.55	252.44	332.25	139.85	126.89	289.57	180.26	138.74	20.75	27.62	22.89	11.93	26.97	8.6	3.97	18.94	10.85	9.92
XLOC_009669	-1.63453	0.00164609	0.0198631	107	30	102	33	40	39	36	8	26	17	17.23	5.79	18.4	7.55	8.59	5.19	3.88	1.23	3.5	3.85
NONHSAG000655.2	-1.86928	0.00164881	0.0198849	41	17	52.89	22	36	4	8	5	17.41	18.51	0.96	0.47	1.37	0.74	1.06	0.07	0.12	0.11	0.34	0.64
NONHSAG022328.3	-1.7473	0.00165376	0.0199335	107	106	66	256	240	45	136	25	76	43	3.12	4.37	2.1	10.74	8.92	2.44	3.64	0.71	4.01	2.12
NONHSAG051260.2	1.80327	0.00166181	0.0199549	18	13.1	24	38.78	36	143.7	86	28	203.53	136.12	0.2	0.17	0.29	0.61	0.49	1.21	0.61	0.3	1.83	2.21
NONHSAG073786.2	-1.85587	0.00169826	0.0202099	162.14	75.74	115.83	56.48	97.81	37.16	3	40.02	63.8	23.02	3.92	1.26	3.33	1.36	2.64	0.2	1.07	2.69	0.93	0.36
NONHSAG082746.1	-1.44345	0.00170885	0.020254	355.33	517.81	405.48	170.21	349	82.62	189.38	222.15	120.85	149.62	10.75	18.49	15.61	8.13	12.7	1.38	4.26	7.09	2.32	6.35
NONHSAG027598.3	1.91446	0.00173211	0.0204455	136.69	79	140.07	61	77	106.68	455.9	92.48	403.66	925.63	4.34	1.86	4.96	3.22	2.95	1.72	9.87	2.8	11.35	22.9
NONHSAG083808.1	-1.36064	0.00176822	0.0207924	141	85	124	95	110	69	50	32	97	34	2.43	1.42	2.5	1.92	1.95	0.75	0.46	0.97	1.13	0.71
NONHSAG032242.3	-1.71964	0.00178158	0.0209041	101	43	80	19	56	7	27	18	26	25.19	1.02	0.35	1.05	1.11	1.41	0.06	0.16	0.19	0.25	0.35
NONHSAG056514.1	-1.64626	0.0018291	0.0212659	74	34	79	39	41	8	16	18	30	26	1.91	1.05	2.27	1.45	1.35	0.16	0.27	0.45	0.64	1
NONHSAG017797.3	-1.36404	0.00183873	0.0213549	108	68	83	58	81	34	50.31	25	63	26	2.63	1.5	2.88	1.84	1.82	0.31	0.8	0.48	1	1.28
NONHSAG104764.1	-2.56213	0.00183847	0.0213549	50	24	59	8	27	1	2	4	31	0	3.1	1.78	4.07	0.71	2.15	0.05	0.08	0.24	1.6	0
NONHSAG062181.1	-1.74373	0.0018493	0.0214662	202	110	247	114	104	38	18	24	140	64	2.73	1.77	3.7	2.22	1.77	0.4	0.16	0.32	1.57	1.29
XLOC_009490	1.63749	0.0018585	0.0215498	25	45	38	78	60	180	112	275	251	147	0.58	1.25	0.98	2.62	1.77	3.41	1.71	6.25	4.85	5.94
NONHSAG079324.1	1.8594	0.00186047	0.0215596	50.43	15.34	40.05	44.33	31.71	258.41	390.91	17.52	162.22	91.93	1.46	0.53	1.29	1.85	1.17	5.88	7.43	0.49	3.9	3.96
NONHSAG023598.3	-3.39578	0.00189608	0.0218488	282.7	280	319	112.78	188.97	0	0	73	55	0	9.36	14.43	13.59	18.88	7.57	0	0	7.81	1.69	0
NONHSAG009141.2	-1.65571	0.00196829	0.0225096	114	51	104	41	44	11	68	18	32	14	3.15	1.68	3.19	1.63	1.54	0.24	1.23	0.48	0.73	0.57
NONHSAG061325.1	-1.63128	0.00197035	0.0225213	50	28	39	26	20	24	9	17	11	4	4.78	3.2	4.16	3.55	2.49	1.85	0.57	1.57	0.88	0.55
NONHSAG113124.1	-1.59887	0.0019731	0.0225408	49.91	36	69	20.15	49	25.01	21.73	5	18	20.97	0.51	0.4	0.77	0.31	0.6	0.18	0.13	0.05	0.21	0.31
NONHSAG028691.2	3.04725	0.00197461	0.0225462	0	8.19	14.57	0.02	25.93	36.38	410.9	35.27	108.62	10.24	0	2.03	0.23	0.01	0.47	0.41	5.66	0.49	3.19	0.22
NONHSAG078433.1	1.97268	0.00198833	0.0226789	20.72	5.23	26.44	26.8	9.93	39.81	124.43	30.41	63.75	147.55	0.26	0.08	0.33	0.44	0.14	0.35	0.97	0.33	0.62	2.55
NONHSAG023238.3	1.73259	0.00199055	0.0226803	38.2	23	32.79	49.93	27.31	90	109.52	55	177	239.09	1.52	1.02	1.63	2.66	1.58	2.1	2.05	1.66	4.26	10.72
NONHSAG008880.3	-3.32063	0.00199321	0.0226987	1423	1756	405	44	194	2	7	39	490	12	20.85	33.1	7.54	1.17	4.26	0.02	0.32	0.81	7.87	0.35
NONHSAG047323.2	2.25343	0.00200155	0.0227578	29	10	16	23.77	19	52	421	6	159	43	0.62	0.26	0.38	0.73	0.51	0.87	5.89	0.13	2.82	1.37
NONHSAG020542.3	-1.45929	0.00201273	0.0228366	521.95	415	492.49	190	236.47	125.2	83	87.53	244.73	232.76	5.65	6.1	5.3	2.53	2.03	0.96	1.19	0.6	2.74	3.81
NONHSAG077521.1	-2.00878	0.0020182	0.0228751	42	22	35	29	47	4	4	16	31	1	0.28	0.17	0.26	0.28	0.39	0.02	0.02	0.1	0.17	0.01
XLOC_016513	-1.45323	0.002028	0.02295	70.21	65.15	59.36	57.95	46.6	21.84	21.45	33.47	32.1	23.15	0.21	0.23	0.19	0.25	0.17	0.05	0.04	0.1	0.08	0.1
NONHSAG035729.2	-1.34646	0.00204161	0.023068	383	241	275	195	235	156	54	116	163	129	9.49	7.13	7.56	6.95	7.38	3.02	0.88	2.8	3.35	4.75
NONHSAG001375.3	1.91867	0.00209493	0.0234988	41.24	47	28.72	21.44	25	89.27	59.41	32.83	333.22	233.41	0.73	1.04	0.63	0.66	0.7	1.28	0.85	0.55	6.17	6.28
NONHSAG077325.1	1.74262	0.00211121	0.023638	19	5	30.43	19.01	13.29	162.03	76	19	87.1	45.96	0.71	0.22	1.26	1.02	0.63	4.76	1.86	0.69	2.7	2.54
XLOC_017432	1.83158	0.00211773	0.0236658	7	11	9	22	5	53	57	14	120	34	0.07	0.12	0.09	0.3	0.06	0.39	0.35	0.13	0.93	0.48
NONHSAG072681.1	-1.91123	0.00212276	0.0236952	112	90	91	52	42	6	7	26	68.04	19	0.78	0.75	0.7	0.52	0.37	0.03	0.03	0.18	0.39	0.2
XLOC_022846	-1.81579	0.00212581	0.0237004	65.69	36.81	38.8	90.13	78.14	21.22	4.73	13.82	46.08	25.35	0.35	0.24	0.23	0.68	0.52	0.09	0.02	0.07	0.2	0.21
NONHSAG007675.3	2.01668	0.00223942	0.0246472	5	8	24	17	7	20.1	46	56	46	106	0.05	0.07	0.34	0.36	0.06	0.24	0.43	0.84	0.44	1.08
NONHSAG070861.2	-1.51156	0.00228302	0.0248987	39.26	28.19	25.37	18.36	41.07	20	6.99	8.97	21.93	9.69	0.44	0.41	0.33	0.45	0.43	0.14	0.04	0.22	0.49	0.12
NONHSAG109544.1	1.73759	0.0022841	0.0248987	10	26	19	8	17	75	181	25	74	25	0.24	1.08	0.5	0.75	0.58	1.7	2.86	1.4	1.83	1.48
XLOC_009667	-1.56322	0.00228068	0.0248987	103	34	52	31	55	35	12	10	46	15	7.29	2.88	4.1	3.14	5.02	1.97	0.56	0.69	2.71	1.55
NONHSAG061067.2	-1.55678	0.00228685	0.0249036	123.04	42	40	56.07	37.56	19.01	20	31	30	19.02	2.21	0.55	0.81	1.66	0.95	0.15	0.37	0.3	0.45	0.62
NONHSAG028595.3	-1.24122	0.00230443	0.025007	1963.8	2949.87	3496.74	4655.92	4992.95	2370.44	957.73	1792.74	3338.35	1507.07	20.83	35.74	38.52	64.28	64.8	18.02	5.97	18.84	27.27	22.71
XLOC_009336	-1.43279	0.00230716	0.0250115	110.53	49.76	109.99	64.73	52.5	27.81	35.95	41	47.32	22.08	2.31	1.23	2.52	1.96	1.38	0.45	0.51	0.83	0.81	0.68
NONHSAG011599.2	-1.90066	0.00231581	0.0250928	448.82	216	78	760.98	642.77	127.02	62	166	410	40	3.69	2.56	0.47	9.11	4.84	0.85	0.42	1.25	2.42	0.37
NONHSAG048530.2	1.39267	0.00234669	0.0253386	49	27	38	28	39	185	71	91	163	87	1.51	0.99	1.3	1.24	1.53	4.47	1.43	2.73	4.17	3.97
NONHSAG107332.1	1.73192	0.00235479	0.0253755	20	23	28	20	15	120	219	19	47	70	0.96	1.32	1.5	1.38	0.92	4.57	6.94	0.89	1.88	4.96
NONHSAG006574.2	-1.74848	0.00236488	0.0254716	45	45	48	36	20	18	5	22	25	3	3.65	4.37	4.34	4.18	2.1	1.17	0.27	1.73	1.69	0.35
NONHSAG042761.2	-1.42712	0.00238328	0.0256271	210.72	181	297	91.09	91.05	75	59	55	122.92	78	3.45	3.54	5.4	2.15	1.88	0.96	0.63	0.88	1.67	1.91
NONHSAG027247.3	-1.33825	0.00240792	0.0257813	83.38	63	80.93	78.64	64	38	35.95	26.03	53.28	32	1.6	0.62	0.69	2.02	0.52	0.39	0.32	0.97	1.31	0.34
NONHSAG049115.2	1.52161	0.00244673	0.0260779	63.7	25.01	16.38	30.93	23.48	104.09	99.98	58.4	222.41	96.32	2.69	1.26	0.77	1.88	1.27	3.47	2.78	2.4	7.81	6.01
NONHSAG051859.2	-1.82564	0.00245542	0.0261348	4926	2919	4228	2116	2548	424	380	3094	931	237	119.98	84.9	114.31	74.21	78.68	8.08	6.06	73.48	18.81	8.58
NONHSAG042177.2	1.94783	0.00253528	0.0268135	43.87	22.8	29.62	25.11	0	160.88	114.82	56.27	115.67	122.82	1.27	0.79	0.95	1.05	0	3.65	2.18	1.59	2.78	5.28
NONHSAG038549.2	-2.10971	0.00256208	0.0270838	130.1	50.18	82.55	17.29	58.96	16.84	0.66	37.42	22.51	8.22	1.76	0.81	1.24	0.34	1.01	0.18	0.01	0.5	0.25	0.17
NONHSAG019051.2	-1.38453	0.0025654	0.0270924	410.74	335.91	237.93	162	188.74	61	131	121.77	128	144.94	21.7	18.21	13.1	11.63	9.29	2.8	3.52	6.13	4.61	10.52
NONHSAG003977.3	2.03181	0.0025746	0.0271499	35.08	31	18	13	19	92	58	58	27	250	0.86	0.84	0.51	0.63	0.55	2.01	0.88	1.35	0.71	8.47
XLOC_026229	-2.46974	0.00259033	0.0272759	20.33	23.24	67.04	18.75	95.81	3.98	0	28.12	8.8	3.22	0.3	0.16	1.07	0.45	1.04	0.02	0	0.14	0.06	0.02
NONHSAG019053.2	-1.3513	0.00261844	0.0274651	62	62	74	45	61	21	35	27	38	26	2.85	3.4	3.78	2.97	3.58	0.76	1.06	1.21	1.45	1.76
NONHSAG019423.2	-2.0147	0.00262726	0.0275443	116	32	153	50	84	17	2	38	25	31	1.5	0.5	2.2	0.93	1.37	0.17	0.02	0.48	0.27	0.6
NONHSAG099076.1	-1.17916	0.00265449	0.0277491	705.84	386.65	544.33	350.72	297.73	181.1	214.58	171.48	309.34	298.7	4.61	3.01	4.18	3.09	2.58	0.97	0.97	1.07	1.83	3.02
NONHSAG016877.3	-1.52848	0.00269316	0.0280857	96.69	44.1	126.56	68.95	65.74	18.12	37.44	23.85	38.95	44.06	0.7	0.35	1.08	0.84	0.67	0.13	0.18	0.18	0.96	0.5
NONHSAG042132.2	1.28902	0.00271237	0.028218	119.46	85.01	134.35	51.8	73.13	455.39	186.82	242.92	272.98	216.8	3.26	2.69	4.07	2.03	2.53	9.73	3.22	6.46	6.18	8.64
NONHSAG058042.2	-1.5803	0.00272029	0.0282868	41.19	20.88	30	43.68	49.37	7.89	13	11.47	26.97	17.33	0.44	0.26	0.25	0.53	0.5	0.06	0.07	0.1	0.2	0.14
XLOC_002407	-1.40667	0.00272415	0.0283134	66	28.4	66.73	75	65	34	34	16	42	22	0.36	0.18	0.4	0.58	0.44	0.14	0.12	0.08	0.19	0.18
NONHSAG044119.3	-1.24627	0.00273939	0.0284309	235.91	221.69	298.91	241.29	278.94	78.57	143.36	121.37	246.76	97.97	1.18	0.98	1.47	1.27	1.27	0.23	0.37	0.4	1.83	0.71
NONHSAG070401.2	-1.48338	0.00274939	0.0285131	468.94	265.91	171.18	375.81	342.69	114.08	42.81	136.12	291.38	133.09	1.89	1.24	0.82	2.14	1.72	0.43	0.08	0.34	1.03	0.64
NONHSAG010600.2	1.88493	0.00277522	0.0287339	42.68	21	20	63	28	53	235	54	528	76	0.14	0.08	0.07	0.3	0.11	0.13	0.5	0.17	1.43	0.37
XLOC_026136	-1.41062	0.00281083	0.0290332	286.89	291.04	106.39	194.98	304.17	62.21	127	88.06	245.08	67.9	2.93	3.49	1.42	3.1	3.82	0.49	0.87	0.87	2.02	1
NONHSAG055350.3	1.39732	0.00282587	0.0291191	45	39	35	21	28	148	222	63	102	54	0.38	0.48	0.4	0.28	0.42	1.36	1.4	0.67	0.85	0.68
NONHSAG018840.2	-1.92723	0.0028389	0.029225	47.79	25.26	25.62	38.19	96.89	7	4.3	26.23	17.41	14.74	1.7	0.85	0.93	1.52	3.13	0.24	0.06	0.68	0.38	0.78
XLOC_006119	-1.74874	0.00284183	0.0292279	180.87	64.12	120.77	120.06	112.01	24.81	9.34	74.1	70.62	27.18	3.32	1.63	2.84	2.92	1.8	0.22	0.05	1.66	0.8	0.67
NONHSAG008358.3	-1.54284	0.00284963	0.0292943	66.1	28	47.76	60.76	71.02	21	24	32	38	6	0.31	0.15	0.35	0.4	0.54	0.1	0.07	0.27	0.15	0.04
NONHSAG083006.1	-1.45948	0.00285673	0.0293255	61	47	67	61	44	22	26	10	62	17	1.01	1.07	1.42	1.22	0.77	0.28	0.38	0.32	0.91	0.59
NONHSAG004239.3	1.40494	0.00286017	0.029333	14.08	27	22	16.73	28	86.3	106	60.49	57.07	56.54	0.09	0.37	0.29	0.25	0.43	0.84	1.18	1.23	0.58	1.65
NONHSAG108289.1	-1.77944	0.00286435	0.0293481	51	34	57	21	40	14	1	9	26	19	1.64	1.31	2.04	0.97	1.64	0.35	0.02	0.28	0.69	0.91
NONHSAG011276.3	-2.56053	0.00287142	0.0294066	617.47	526.48	465.37	247.39	347.05	3.7	9.24	174.43	270.58	5.78	21.66	22.07	18.1	12.41	15.53	0.1	0.21	5.95	7.89	0.3
NONHSAG104186.2	1.29303	0.00295771	0.0300488	1941.38	1721.65	1649.21	2112.59	1637.97	5454.8	8757.06	947	12631.9	3621.28	9.65	11.06	13.67	27.91	10.7	35.6	44.92	10.07	62.82	36.91
NONHSAG001238.3	-1.47153	0.00296104	0.0300509	49.11	41.14	35.36	26	53.03	22.25	11.04	13	20.08	22.07	0.68	0.81	0.55	0.52	0.93	0.24	0.1	0.18	0.23	0.56
NONHSAG026242.2	1.79227	0.00297158	0.0300658	98.59	48.35	29.18	31.27	37.25	187.95	636.44	37.28	275.2	57.04	4.67	2.74	1.54	2.13	2.26	7.03	19.83	1.72	10.84	3.98
NONHSAG102843.1	-1.62592	0.00296987	0.0300658	97	64	91	63	63	47	11	29	70	6	3.22	2.54	3.36	3.01	2.66	1.23	0.24	0.94	1.93	0.3
NONHSAG014060.2	1.06376	0.00298245	0.0301494	1422.03	846.16	804.53	909.51	814.95	2427.63	5354.17	2226.22	1874.23	1156.41	31.13	22.12	19.55	28.67	22.6	41.54	76.73	47.54	34.03	37.68
NONHSAG005687.3	1.57511	0.00299991	0.0302646	23.01	7.05	5	21.2	19.09	73.86	72.13	44.05	42.27	50.47	0.34	0.09	0.06	0.6	0.22	1.1	0.88	1.03	0.39	1.31
XLOC_018093	-1.03963	0.00299888	0.0302646	723.36	359.72	795.72	309.91	449.7	316.98	355.38	193.5	461.72	259.44	2.01	1.19	2.45	1.24	1.57	0.68	0.64	0.53	1.06	1.08
NONHSAG018849.2	-1.49262	0.00302072	0.0303614	41.61	36	34.87	42	47	16.62	26	4	39.43	12	1.23	1.28	1.15	1.79	1.77	0.39	0.51	0.12	0.97	0.53
NONHSAG005499.3	-1.30502	0.00303194	0.0304235	1075.6	685.4	897.89	598.33	649.09	477.81	90.91	505.4	348.17	369	16.37	12.03	13.12	11.93	13.9	5.18	0.71	10.28	4.33	8.63
NONHSAG039147.3	1.57915	0.00303824	0.0304668	38	27	22	75.63	51	295	236	59	256	80	0.52	0.44	0.33	1.49	0.88	3.13	2.1	0.79	2.89	1.63
NONHSAG104936.1	1.14771	0.00305038	0.0305744	275.57	206.75	235.85	321.86	189.37	813.35	1511.92	323.55	832.29	322.83	11.05	10.05	10.27	18.15	9.53	23.5	38.07	15.01	26.99	18.91
NONHSAG028918.3	1.11602	0.0030563	0.0306141	339.03	311.16	374.75	193.36	330.63	1584.6	1229.43	308.68	638.45	628.67	5.74	6.22	7.13	4.79	7.04	21.14	13.83	5.1	8.84	15.73
NONHSAG052637.2	-1.76271	0.00308746	0.0308746	82.53	42.71	89.69	51.93	58.15	41.59	5.22	35.55	8.85	17.93	15.75	9.77	19.21	14.04	14.97	6.63	0.67	6.46	1.41	4.76
NONHSAG032879.2	-2.76304	0.00312003	0.0311284	80	50	230	72	162	1	0	26	86	3	1.06	0.91	3.18	2.6	3.29	0.1	0	0.55	1.19	0.03
NONHSAG059068.1	-1.51201	0.00312187	0.0311325	269.21	150.6	248.94	117.91	152	37.9	57.25	33.85	167.5	98.92	1.08	0.72	1.1	0.68	0.77	0.12	0.15	0.13	0.56	0.59
NONHSAG002940.3	-1.3371	0.00312486	0.0311479	321.77	253.13	217.64	228.45	331.2	45.84	194.08	142.26	155.23	114.95	1.69	2.54	1.42	2.36	3.9	0.21	0.66	1.16	0.98	0.93
NONHSAG020184.2	-1.97747	0.00312664	0.0311513	419.31	148	263.14	56	167.12	33	6	62.02	189.47	34.01	8.2	3.02	4.81	1.14	3.56	0.32	0.04	0.91	3.08	0.74
NONHSAG107757.1	-1.41767	0.00314054	0.0312611	56	48	41	32	42	37	18	7	37	11	1.14	0.87	0.92	0.9	1.56	0.81	0.36	0.18	0.95	0.42
XLOC_023434	-1.18436	0.0031539	0.0313509	1690.79	855.99	1725.77	1252.05	913.7	1215.45	224.45	809.45	815.62	409.56	3.07	1.83	3.1	3.15	1.86	1.57	0.25	1.38	1.21	1.06
NONHSAG021923.2	1.60501	0.00318515	0.031556	44.03	47.05	26.18	47.62	24.47	120.13	409.33	110.98	82.66	64.58	17.37	22.46	11.82	26.1	13.83	41.86	113.09	40.96	27.86	33.5
NONHSAG009613.2	1.21409	0.00323138	0.0318724	181.09	191.21	154.77	180.46	106.58	493.99	1034.03	214.79	422.87	359.21	4.72	5.96	4.48	6.78	3.53	10.09	17.67	5.46	9.15	13.92
NONHSAG083608.1	-3.04954	0.00326466	0.0321163	191	36	51	400	120	56	9	57	0	0	93.18	21.36	28.76	269.07	85.43	24.53	3.15	25.93	0	0
NONHSAG051130.3	-1.12745	0.00327447	0.0321801	685	399	749.63	221.99	424.85	372.79	182.88	274	303.43	212.69	36.63	26.22	45.63	18.29	30.16	16.58	6.42	15.03	14.06	18.51
NONHSAG021090.2	1.39444	0.00330791	0.0324339	81.9	80.51	123.42	94.81	144.31	394.51	654.16	429.23	156.42	139.77	9.55	11.23	16.07	15.77	22.08	37.35	50.66	48.14	15.21	23.31
XLOC_021649	2.32797	0.00332116	0.0324916	24.72	4.07	0	22.27	49.95	153.7	181.38	138.9	32.54	113.52	2.09	0.41	0	2.7	5.49	14.73	14.48	11.37	2.29	13.94
NONHSAG062833.1	-2.10196	0.00337285	0.0328785	112.64	39.58	109.79	54.94	55.18	6.96	0	35.74	46.02	11.2	3.67	1.54	3.98	2.58	2.29	0.18	0	1.14	1.25	0.54
NONHSAG019021.2	-1.64895	0.00338101	0.0329355	67	23.97	33	17	53.96	5.94	12	13	39	8	3.5	1.23	1.94	1.36	1.65	0.33	0.18	0.43	1.15	0.97
NONHSAG109872.1	-3.03089	0.00338222	0.0329355	166	117	128	75	94	0	0	54	22	0	9.03	7.6	7.74	5.86	6.55	0	0	2.85	0.99	0
XLOC_010932	-1.36008	0.00341846	0.0332035	492.08	273.47	421.06	279.32	419.82	96	87.57	173.17	197	255	1.03	0.68	0.97	0.84	1.1	0.16	0.12	0.35	0.34	0.8
NONHSAG012016.2	-2.61757	0.00343049	0.0332386	325.8	203	249	118	183	0	3	60	155	7	1.5	1.11	1.27	0.78	1.06	0	0.01	0.27	0.59	0.05
NONHSAG039339.2	-1.54189	0.00344144	0.0333072	58.48	48	90	30	51	21	14	8	51	25	1.04	1.02	1.78	0.77	1.15	0.29	0.16	0.14	0.75	0.66
NONHSAG101291.1	-1.52959	0.00346085	0.0333906	114.09	80.44	89.56	24.28	68.67	18.72	21.87	23.89	58.25	32.33	0.94	0.79	0.82	0.29	0.71	0.12	0.12	0.19	0.4	0.4
NONHSAG053520.2	3.42087	0.00346257	0.0333924	0	9	0	17.01	21	9.01	49	15	62.02	395.24	0	0.6	0	1.36	1.5	0.4	1.8	0.81	2.88	32.36
NONHSAG082931.2	-1.45375	0.00346818	0.0334167	37	43	29	47	39	12	29	10	38	9	0.12	0.58	0.61	0.23	0.16	0.45	0.6	0.03	0.11	0.37
NONHSAG094161.1	2.24354	0.00350016	0.0336053	33.07	14.8	8.92	0	6.72	45.86	34.03	26.88	51.31	143.28	0.69	0.37	0.21	0	0.18	0.75	0.47	0.55	0.89	4.48
XLOC_009661	-1.38021	0.00349809	0.0336053	322	98	199	95	130	114	49	41	140	58	11.99	4.36	8.24	5.09	6.17	3.34	1.2	1.49	4.33	3.19
XLOC_023305	-1.47193	0.00349898	0.0336053	115.93	74	98.51	151.73	168.01	85	31	25.07	108.59	43.89	0.25	0.19	0.24	0.47	0.46	0.14	0.04	0.05	0.19	0.14
NONHSAG058454.2	2.68092	0.0035406	0.0338734	15	8	31.01	18	32	5.77	444.76	9	42.99	289.23	0.42	0.11	1.13	0.75	1.57	0.05	5.94	0.7	1	8.25
NONHSAG105781.1	1.34203	0.00358007	0.0342057	118	84	109	132	102	382	605	81	380	362	0.81	0.93	1.06	1.53	0.98	2.05	2.63	0.77	2.86	4.67
NONHSAG054718.3	-1.64608	0.00358702	0.034257	80.75	79.1	64.05	152.02	250.05	39	34	36.8	133.3	31.38	1.44	1.02	1.64	1.94	3.82	0.14	0.56	0.75	1.74	0.44
XLOC_006647	-1.5503	0.00361835	0.0344802	59.46	25	78.88	27	40	15.26	13	13.25	19.85	27.34	0.74	0.37	1.12	0.48	0.63	0.15	0.11	0.17	0.21	0.51
NONHSAG047507.3	1.25891	0.00363562	0.0346248	268.53	230	224.1	219.18	184.63	792.45	1607.85	142.66	892.33	353.61	6.54	8.97	8.09	8.26	7.19	23.55	40.31	6.38	29.81	18.85
NONHSAG056047.2	-1.70236	0.00370231	0.0350797	196.11	141.14	178.02	61	103.26	23.17	26	29.98	179.01	20.74	1.32	1.07	1.36	0.61	0.8	0.14	0.13	0.21	1.3	0.21
NONHSAG078858.1	-2.31807	0.00370966	0.0351185	108	60	10	248	193	19	9	41	101	6	4.94	3.28	0.51	16.28	11.27	0.69	0.27	1.82	3.83	0.4
XLOC_025991	1.15595	0.00373786	0.0353335	898.89	430.36	642.05	563.51	762.6	1423.66	1386.57	633.19	2582.23	2645.62	2.59	1.48	1.98	2.22	2.66	4.03	2.42	1.37	4.92	9.17
NONHSAG003903.3	-1.33015	0.00374058	0.035334	51.93	33.89	43.84	46.45	34.98	22.96	18.01	12.31	33.6	19.58	0.25	0.31	0.47	1.78	0.34	0.25	0.06	0.18	0.38	0.28
NONHSAG020218.3	-1.49676	0.00374611	0.0353581	1455.17	791.98	1113.12	1221.22	893.38	78.83	244.07	862.89	763.73	300.64	28.87	18	24.67	32.51	25.8	0.97	3.25	17.67	12.31	7.27
NONHSAG012082.3	-1.35744	0.00376291	0.0354522	656	555	673.38	358	529	220	102	125	845	161	7	6.92	7.57	5.1	6.87	1.79	0.64	1.18	7.08	2.32
XLOC_029073	-1.40052	0.0037767	0.0355203	53.5	36	58	30	43.17	36	12	10	36	13.92	0.47	0.38	0.77	0.38	0.48	0.25	0.07	0.09	0.26	0.18
NONHSAG011977.2	-1.8686	0.00383736	0.0359563	69	65	36	47	83	7	8	23	69	4	1.5	1.69	0.87	1.47	2.29	0.12	0.11	0.49	1.25	0.13
NONHSAG110242.1	-1.24468	0.00384353	0.0359925	215.15	283.84	440.73	511.83	508.78	395.18	145.44	193.42	270.81	106.84	5.31	8.37	12.08	18.2	15.93	7.64	2.35	4.66	5.55	3.92
NONHSAG027994.3	-1.68349	0.00386438	0.0361722	68.92	35.01	74.94	24.14	35	17.46	4	10.98	23.02	27.2	1.89	1.25	2.33	1.08	1.26	0.39	0.08	0.33	0.79	1.11
NONHSAG081462.1	-1.51909	0.00389548	0.0363534	47.09	26.04	58.95	44.28	34.55	6.15	19	10.99	35.89	19.43	0.19	0.13	0.27	0.26	0.18	0.02	0.05	0.04	0.12	0.12
NONHSAG011686.3	-2.59813	0.00393634	0.0366742	93.71	44.83	58	99	89	0	8	49	14	0	0.98	0.4	0.47	1.13	1.44	0	0.04	0.15	0.03	0
NONHSAG009782.3	-1.37069	0.00396847	0.0369054	29.29	40.06	45.06	35.01	54.14	25	12.41	18.77	32	13.01	0.31	0.85	0.78	0.54	1.3	0.34	0.16	0.27	0.41	0.34
NONHSAG022975.2	-1.58652	0.00403314	0.0372566	84.67	58.38	61.06	36.8	48.88	22.09	5.53	25.12	58.44	10.85	15.11	12.49	12.22	9.31	11.72	3.28	0.66	4.28	8.73	2.7
NONHSAG069838.1	-1.47017	0.00403278	0.0372566	102	64	77	104	112	40	64	17	102	13	3.01	2.26	2.53	4.42	4.2	0.93	1.24	0.49	2.5	0.57
NONHSAG081978.1	1.21528	0.00404893	0.0373508	172.84	126.53	67.58	117.9	125.92	369.11	656.6	207.66	278.83	304.98	8.86	7.58	3.59	8.08	7.69	14.04	21.22	9.72	11.51	21.91
NONHSAG015732.2	1.25218	0.0040703	0.0375001	570	375	492	377	381	2934	1037	197	1667	1084	4.24	3.6	4.42	4.33	3.97	17.33	5.17	1.64	10.61	12.78
NONHSAG009878.2	-1.63033	0.00407944	0.0375524	62	18	34	60	84	16	18	24	46	6	1.17	0.41	0.71	1.63	2	0.24	0.22	0.44	0.72	0.17
XLOC_019880	-1.20725	0.00408608	0.0375975	419.22	190	472.52	270.95	357	260	162.61	68.02	385.16	111.55	1.3	0.71	1.62	1.21	1.4	0.62	0.33	0.21	1	0.52
NONHSAG010022.2	-1.69227	0.0041374	0.0379729	38	18	35	84	84	17	20	8	53	14	0.6	0.34	0.61	1.91	1.67	0.21	0.21	0.12	0.69	0.33
NONHSAG115136.1	1.567	0.00414761	0.0380344	52	50	28	51	40	164	246	30	415	88	1.37	1.58	0.82	1.94	1.34	3.39	4.26	0.77	9.1	3.45
XLOC_028010	-1.43295	0.00417018	0.0381123	566.43	267.2	366.35	305.69	310.36	131.17	35.8	183.79	382.32	98.8	0.74	0.42	0.53	0.58	0.51	0.13	0.03	0.24	0.41	0.19
NONHSAG104440.2	1.70925	0.0041752	0.0381358	15.97	11.12	24.05	28.96	17.24	60.5	234.07	16.19	97.59	46.37	0.13	0.18	0.17	0.36	0.29	3.09	0.59	0.14	0.41	1.02
NONHSAG048976.2	-1.40625	0.00420042	0.038324	266	123	178	120	85	67	29	60	125	66	17.03	9.41	12.68	11.02	7	3.41	1.22	3.72	6.65	6.18
XLOC_023626	-3.20457	0.00421892	0.0383878	135	126	460	175	373	0	1	124	3	6	2.48	3.36	9.87	5.1	9.13	0	0.02	2.15	0.07	0.18
NONHSAG085438.1	-1.41027	0.00422302	0.0384007	62	37	49	38	39	27	8	19	43	11	1.47	1.05	1.29	1.3	1.17	0.5	0.12	0.44	0.85	0.39
NONHSAG002550.3	-1.34448	0.00423279	0.0384572	116	49	59	60	62	46	42	24	59	10	1.39	0.76	0.85	1.11	1.12	0.5	0.56	0.36	1.08	0.19
NONHSAG067033.1	1.69303	0.00424502	0.0385038	60.49	50.48	21.21	57.48	46.96	444.29	55.78	65.19	420.98	96.06	0.19	0.19	0.07	0.26	0.19	1.09	0.11	0.2	1.1	0.46
NONHSAG012534.3	-1.0472	0.00425508	0.0385306	3304.46	1767.93	3031.48	1427.84	2446.97	1933.95	988.91	657.75	1696.67	1651.68	18.46	13.87	17.29	11.91	17.86	11.8	4.3	4.49	9.53	13.61
NONHSAG000059.3	-1.95228	0.0042639	0.0385943	135	69	96	63	147	8	4	61	67	14	0.84	0.76	1.37	0.83	1.71	0.04	0.08	0.38	0.38	0.14
NONHSAG012818.2	1.82915	0.00426956	0.0386011	19.65	6.07	13.37	26.39	2.15	49.74	146.52	16.25	86.08	38.11	2.91	1.08	2.22	5.56	0.42	6.06	14.49	2.31	10.66	7.98
NONHSAG007523.3	-1.48746	0.00427419	0.0386061	61.88	38.06	67.35	26.6	49.12	32.15	9.64	28.81	29.09	7.06	0.93	0.29	0.42	0.5	0.57	0.3	0.18	0.34	0.37	2.07
NONHSAG082747.1	-1.25954	0.00427428	0.0386061	361.15	429.02	430.65	132.54	427.21	142.37	181.07	266.87	153.38	127.4	10.21	10.91	15.58	4.28	17.65	4.12	3.5	8.58	3.76	4.03
NONHSAG108977.1	-1.38944	0.0042772	0.0386061	150	95	169	72	111.01	47	30	36	97.69	62	1.93	1.47	2.4	1.36	1.81	0.47	0.26	0.46	1.03	1.19
NONHSAG037434.2	-1.52441	0.00428837	0.0386703	53	65	41	23	59	19	7	18	37	21	3.42	5.02	2.95	2.13	4.91	0.98	0.3	1.13	1.99	1.98
XLOC_019257	-1.18471	0.00431151	0.0388305	1463.73	899.06	1312.86	1786.35	1828.76	760.69	724.68	492.85	2354.1	241.81	3.27	2.1	3.28	5.11	4.73	1.42	1.07	0.94	3.42	0.7
NONHSAG085754.1	-1.68878	0.00431873	0.0388632	93.94	36.23	77.64	37.06	36.74	4.11	14.99	10.56	48.1	25.72	1.38	0.63	1.26	0.78	0.68	0.05	0.14	0.15	0.58	0.56
NONHSAG014774.3	-1.29592	0.00432498	0.0389033	65	40.71	80.56	38.09	33	30.19	36	23.01	25.52	15.93	0.63	0.38	0.94	0.85	0.39	0.49	0.24	0.25	0.26	0.25
NONHSAG067907.2	-1.39247	0.00433965	0.0390028	122.7	73.56	87.02	115.17	133.45	49.17	26.44	36.78	108.07	40.51	0.97	0.8	0.37	0.99	0.65	0.37	0.16	0.26	0.37	0.24
NONHSAG004247.3	-1.62886	0.00434635	0.0390169	65.09	67	94.01	76.04	96.77	17	23	69	31	12	1.54	1.95	3.48	2.19	3.03	0.42	0.66	1.83	0.85	0.35
XLOC_016917	1.55938	0.00436968	0.0391266	93.81	35.18	88.57	89.04	114.78	185.69	510	68.63	277.14	460.29	0.28	0.16	0.57	0.74	0.76	0.42	2.07	0.32	1.46	2.41
NONHSAG091716.2	1.67083	0.00439368	0.0392604	288.11	322.8	160.15	588.23	581.05	900.06	6027.18	263.85	1285.18	762.57	1.99	2.23	1.54	6.91	3.95	6.64	25.21	2.42	6.6	12.09
NONHSAG007148.3	1.4686	0.00440779	0.039354	25.02	25	32.3	20.88	23.02	74.38	146.05	25.14	83	108.13	0.17	0.21	0.43	0.2	0.25	0.5	0.64	0.23	0.68	1.33
NONHSAG069030.2	-1.21298	0.00441488	0.0393578	964.53	486.79	828.07	730.8	863.54	608.92	139.2	622.61	458.13	195.73	13.25	9.59	12.37	19.9	18.68	7.5	2	10.85	6.59	6.92
NONHSAG071391.1	-1.42807	0.0044149	0.0393578	1253.92	333.78	151.03	316.68	420.16	194.01	182.67	348.91	223.1	103.26	18.12	5.7	2.43	6.64	7.66	2.17	1.68	4.89	2.63	2.19
NONHSAG106182.1	1.00778	0.00444364	0.0395274	484	320	531	227	302	1797	1280	464	822	524	11.6	9.16	14.13	7.83	9.18	33.7	20.09	10.85	16.35	18.68
NONHSAG043377.2	1.87536	0.00444819	0.0395516	2.01	10.05	24.71	8	24.87	113.59	152.7	15.05	51.82	29.83	3.7	23.46	56.63	19.17	72.99	202.62	242.95	26.32	87.79	66.05
NONHSAG053025.2	-1.46278	0.0044604	0.0396439	70	42	81.89	103.52	62	38	53	8	63	20	0.39	0.36	0.57	1	0.5	0.19	0.2	0.06	0.29	0.17
NONHSAG038974.3	-1.97653	0.00447591	0.0397329	104	45	142	64	126	37	4	45	68	2	2.2	1.16	3.28	2.1	3.46	0.64	0.05	0.93	1.22	0.06
NONHSAG103259.2	-1.10455	0.00450745	0.0399169	470.12	369.32	465.53	401.27	451.23	358.77	116.62	229.64	295.12	226.38	3.11	3.23	2.6	4.52	5.27	2.21	0.88	2.3	1.85	2.38
NONHSAG107509.1	-1.47962	0.00450955	0.0399169	130	52	87	135	123	41	89	17	101	19	7.33	3.48	4.82	9.5	9.18	1.74	3.02	0.72	4.56	1.44
NONHSAG035456.3	2.59313	0.00456713	0.0403114	54	68.06	140.61	103.6	176.94	3123.16	26	8	1321.83	332.28	0.38	0.51	1.14	1.75	2.4	22.52	0.21	0.09	8.06	3.49
NONHSAG114565.1	-1.54719	0.00456383	0.0403114	400.93	165	181	129	243.89	251	34	45	154	29	8.78	4.31	4.4	4.07	6.76	4.3	0.49	0.96	2.8	0.94
NONHSAG078173.2	1.95517	0.00459732	0.0405117	19.45	12.14	12.86	17.78	27.18	14.46	73.73	25.44	82.26	184.08	0.05	0.04	0.03	0.05	0.09	0.02	0.1	0.06	0.16	0.59
XLOC_022300	-1.86244	0.00460079	0.0405258	70.34	23.25	50.66	34.06	17.81	0	19.6	5.33	19	18.72	0.32	0.13	0.25	0.22	0.1	0	0.06	0.02	0.07	0.13
NONHSAG015239.3	-1.75966	0.00464877	0.0408157	188.08	88.37	89.01	191.62	324.99	14.87	27.66	53.71	170.86	62.52	1.55	0.68	0.46	3.01	2.37	0.2	0.19	1	1.3	0.48
NONHSAG034051.2	-1.62274	0.00465101	0.0408188	99	68	122	35	57	48	16	6	80	16	0.39	0.32	0.53	0.2	0.28	0.15	0.04	0.02	0.26	0.09
NONHSAG105712.1	-1.89989	0.00465924	0.0408745	890.55	393.15	647.36	289	459.24	51.92	27	348.91	397.23	22.12	10.99	8.61	7.23	6.71	13	1.31	0.16	4.3	3.19	0.33
NONHSAG004619.3	1.42658	0.00466768	0.0409154	31.99	36	31.39	13	27	67	206	73	121	34	2.43	2.64	1.07	0.36	1.7	1.52	7.54	2.22	9.7	3.04
NONHSAG036474.2	-1.24682	0.00476151	0.041436	146	119	121	195	142	66	95	48	121	68	3.85	3.75	3.54	7.41	4.75	1.36	1.64	1.23	2.65	2.67
NONHSAG115142.1	1.63009	0.00476134	0.041436	27	23	19	41	15	92	144	19	245	59	1.92	1.96	1.51	4.19	1.38	5.23	6.77	1.31	14.53	6.13
NONHSAG006100.2	1.59747	0.00481782	0.0417966	9	6	10	24.66	29.57	55.04	124.95	49.01	53.68	41	0.47	0.38	0.59	1.92	2.26	2.36	4.5	2.69	2.44	3.17
NONHSAG051127.2	-1.69096	0.00481789	0.0417966	69.63	39.5	46.83	24.68	20.15	20.17	2.02	10.99	14.22	21.9	1.76	1.19	1.31	0.9	0.65	0.4	0.03	0.27	0.3	0.82
NONHSAG081556.1	-1.49005	0.00481255	0.0417966	36	24	25	23	45	7	34	10	13	7	1.12	0.89	0.86	1.03	1.78	0.17	0.69	0.3	0.34	0.32
NONHSAG034210.3	-1.95356	0.0048302	0.0418488	27.81	20.96	12.36	94.01	64.21	12	7	15.09	43.01	4	0.72	0.65	0.26	3.16	1.99	0.41	0.08	0.49	0.82	0.1
NONHSAG028390.3	-1.44933	0.00484254	0.0419222	40.5	31.05	30.03	45.92	21.66	18.71	25.05	3.93	17.01	16.07	2.5	2.82	0.22	6.62	0.18	0.1	0.11	0.03	0.09	0.16
NONHSAG060400.1	-1.90732	0.00490999	0.0422697	42	21	34.34	48.33	49.63	5	1	26.04	24	6	0.26	0.16	0.24	0.43	0.39	0.02	0	0.16	0.12	0.06
NONHSAG073861.1	-1.36289	0.0049623	0.0426521	461.89	265.26	328.13	186.51	363.57	104.84	241.97	216.91	203.52	24.64	21.99	15.09	17.37	12.76	22.14	3.94	7.57	10.04	8.05	1.73
NONHSAG076151.1	2.52835	0.0050364	0.0432204	240.57	360.42	288.36	601.01	400.32	7011.02	4184.92	0.13	2357.37	2188.12	8.96	16.04	11.93	32.19	19	205.38	102.3	0	72.9	120.53
XLOC_013404	-1.48387	0.00507402	0.0434572	68.64	8.5	48.6	36.11	54.76	20.8	25.64	9.97	30.15	12.27	0.38	0.06	0.3	0.29	0.38	0.09	0.09	0.05	0.14	0.1
NONHSAG000528.2	-2.62357	0.00515137	0.0439459	195.53	96.34	196.75	201.73	197.38	15.25	0	91.63	63.17	0	4.25	2.5	4.75	6.32	5.44	0.26	0	1.94	1.14	0
NONHSAG032934.2	-1.51334	0.00516402	0.0439949	356	86	197	79	139	94	22	94	105	35	9.52	2.75	5.85	3.04	4.71	1.97	0.39	2.45	2.33	1.39
NONHSAG047418.2	-1.56697	0.00517304	0.0440095	65	24	80	46	32	53.19	15.49	5	19.03	15	0.96	0.42	1.32	0.98	0.6	0.69	0.17	0.07	0.23	0.33
NONHSAG039378.3	-1.31433	0.00519107	0.0440763	748.2	301.34	583.4	75	262.86	133.24	249	158.67	281	124	16.71	6.71	10.53	2.43	7.27	1.42	1.11	2.75	4.4	2.12
NONHSAG085454.2	-1.00791	0.00522018	0.0441866	914.17	491.08	778.56	621.4	715.72	350.77	289.02	320.91	610.55	503.77	3.52	2.02	2.73	2.71	3.59	0.63	0.43	1.24	1.61	2.7
NONHSAG105758.1	1.52285	0.00523412	0.0442165	11	11	6	18	24	68	95	19	56	39	0.9	1.08	0.55	2.12	2.55	4.47	5.16	1.51	3.83	4.65
NONHSAG049906.3	-1.18757	0.00524097	0.0442398	196	98	207	162	204	105	148	54	152	50	5.91	3.46	6.73	6.74	7.58	2.36	2.83	1.52	3.77	2.06
NONHSAG097228.1	1.93093	0.00527245	0.0444394	25.77	21.83	25.84	22.12	19.48	424.69	24.59	18.68	109.54	43.03	0.82	0.83	0.92	1.02	0.79	10.63	0.51	0.58	2.9	2.03
NONHSAG001118.2	-1.29076	0.00529113	0.0445244	277.05	130.17	200.22	192	221.08	58	102.67	55.46	250.68	77.59	9.9	5.96	8.13	10.03	9.95	1.58	2.11	2.07	8.25	5.63
NONHSAG011873.3	-1.30948	0.00538203	0.045184	60.96	45	61.97	35.86	42.22	35.13	39.86	16	13	20.04	0.69	0.64	0.92	0.68	0.73	0.33	0.34	0.26	0.13	0.37
NONHSAG004884.2	1.43664	0.00541188	0.0453643	36	32	45	21	40	229	78	37	119	127	0.74	0.78	1.02	0.62	1.04	3.67	1.05	0.74	2.02	3.88
NONHSAG077227.1	1.46782	0.00540896	0.0453643	34.09	44.69	76.94	46.95	42.92	128.66	466.34	58.47	139.74	125.38	1.75	2.75	4.4	3.47	2.83	5.24	15.78	2.92	5.97	9.48
NONHSAG046250.2	1.01621	0.00543105	0.0454722	13538.9	5810.2	9524.86	6224.58	15287.1	20301	39738	15123.7	28301.2	22861.1	561.27	183.01	304.81	411.09	786.49	435.2	1310.12	581.7	973.51	1150.68
NONHSAG019064.2	-1.18271	0.00548567	0.0457254	296	191	270	185	256	265	179	69	88	85	11.2	8.85	11.58	10.24	12.39	8.19	4.52	2.48	2.82	4.68
NONHSAG049243.2	-1.70613	0.00547902	0.0457254	247.5	340.04	97.76	41.84	81.61	77.38	22.24	26.76	136.72	54.07	0.94	1.57	0.38	0.2	0.35	0.19	0.05	0.08	0.38	0.26
NONHSAG063552.1	-1.7689	0.00549703	0.0457944	38	35	64	33	31	6	1	21	26	14	4.61	5.09	8.68	5.71	4.95	0.59	0.08	2.45	2.63	2.43
NONHSAG010037.2	1.54012	0.0055374	0.0460422	35	22	45	35	32	223	148	17.78	113	133	2.15	1.61	3.08	3.08	2.53	10.88	5.99	1.06	5.77	11.96
NONHSAG071584.1	-1.68367	0.00558783	0.0464115	124.16	54	78	36	68	5	15	38	65	12	1.62	0.84	1.13	0.68	1.12	0.05	0.13	0.48	0.7	0.23
NONHSAG027364.2	1.23568	0.00566222	0.0467571	143.92	82.13	201.9	73.87	174.66	165.02	474.99	302.16	540.43	413.25	4.24	3.45	6.94	4.15	6.65	4.49	8.04	7.64	12.38	17.27
NONHSAG115037.1	1.4991	0.00568374	0.0468705	51	36	67	60	59	423	340	34	135	130	1.17	0.98	1.7	1.98	1.71	7.58	5.1	0.76	2.57	4.43
NONHSAG083775.2	-1.03487	0.00570884	0.0470166	355.25	210.75	413.11	261.32	339.97	174.66	194.91	166.81	231.12	171.81	8.19	7.62	9.43	9.88	9.16	2.79	2.62	9.26	3.42	9.36
NONHSAG018359.2	-1.13413	0.00572127	0.0470896	594.1	337.47	320.32	298.5	519.55	190.39	130.74	229.41	285.93	256.53	15.88	10.74	9.48	11.43	17.8	4.19	2.45	6.06	6.35	10.5
NONHSAG031731.3	1.44972	0.00572206	0.0470896	298.61	184.25	268.39	329.81	212.81	382.32	1470.65	141.03	808.39	1446.22	5.14	2.94	4.76	6.59	3.77	4.54	15.63	2.31	11.3	38.94
NONHSAG112107.1	-1.30306	0.00574643	0.0472184	47.69	31.3	34.17	28	29	22	14.31	12	16.04	18.94	0.45	0.35	0.36	0.38	0.34	0.17	0.09	0.11	0.13	0.27
NONHSAG052462.3	1.37414	0.00576845	0.0473634	31.4	40.87	17.43	20.54	41.8	131.4	204.36	54.5	109.81	44.11	2.37	3.73	1.58	2.57	4.2	7.92	10.19	4.06	7.19	4.96
NONHSAG048008.2	1.4821	0.00580723	0.0475916	11.61	22.11	10.09	6.16	6.52	53.96	58.18	15.27	42.28	36.7	1.05	2.39	1.02	0.8	0.77	3.92	3.49	1.33	3.19	4.8
NONHSAG105188.1	-1.73828	0.00583453	0.0477611	78.9	90.15	88.05	44.37	46.3	58.82	2.95	31.44	36.43	5	0.95	1.29	1.17	0.77	0.7	0.55	0.02	0.37	0.36	0.09
NONHSAG066890.1	1.23174	0.00584522	0.0478159	91	112	145	106	86	295	663	103	467	213	2.3	3.39	4.08	3.86	2.76	5.85	11	2.54	9.81	8.02
NONHSAG102971.2	-1.03918	0.00593953	0.0483576	613.76	263.68	454.34	314.84	316.05	195.53	188.46	194.81	401.96	188.35	2.85	1.53	2.62	2.32	2.44	0.76	0.67	0.81	1.72	1.53
NONHSAG114112.1	1.73406	0.00595357	0.0484063	14	10	16	18	12	58	170	7	35	49	0.81	0.69	1.03	1.5	0.89	2.67	6.49	0.39	1.69	4.17
XLOC_025999	-1.11514	0.00597145	0.0484971	508.54	321.15	413.69	284.8	395.94	274.97	146.48	87.82	340.2	246.69	1.46	1.1	1.32	1.18	1.43	0.61	0.27	0.25	0.81	1.06
NONHSAG001404.2	-1.66167	0.00598104	0.0485022	53	34	40	24	37	15	0	11	39	10	1.56	1.2	1.31	1.02	1.38	0.35	0	0.32	0.95	0.44
NONHSAG017721.2	-1.37325	0.00598455	0.0485125	44	34.04	33	21	51	18	9	21	23	14	1.92	1.78	1.6	1.32	2.84	0.62	0.26	0.89	0.83	0.9
NONHSAG031167.3	1.27501	0.00610064	0.0492219	96.24	63.22	63.97	92.5	66.56	231.99	515.8	86.66	214.79	185.56	2.57	2.86	2.01	4.22	3.48	5.17	13.47	2.27	5.87	10.14
XLOC_029253	-2.91312	0.00610161	0.0492219	265.76	216.98	128	52.03	84	0	2.05	80.04	19	0	2.52	2.47	1.33	0.73	1.01	0	0.01	0.73	0.15	0
NONHSAG077527.2	1.16488	0.00617465	0.0496144	261.43	213.19	172.62	527.7	329.34	963.56	1601.62	298.44	1261.85	634.95	10.4	10.27	9.76	26.56	14.18	29.66	42.99	13.81	33.79	24.05
NONHSAG101851.1	3.61841	0.00617407	0.0496144	0	0	65.53	16.56	18.27	93.5	1492.15	54.4	208.46	0	0	0	1.71	0.56	0.54	1.72	22.95	1.25	4.06	0
NONHSAG110836.1	1.47185	0.00616771	0.0496144	52	6	21	13	16	54	67	43	100	81	8.68	1.2	3.93	3.08	3.57	7.47	7.48	6.86	13.96	18.95
NONHSAG000972.2	-1.46948	0.00621027	0.0498328	35.13	34.84	36.45	40.38	46.14	4.85	30.93	7.04	34.92	14.86	0.56	0.66	0.65	0.93	0.93	0.06	0.32	0.11	0.46	0.35
NONHSAG115137.1	1.50993	0.00622577	0.0498891	39	30	28	34	33	85	135	23	321	84	2.55	2.34	2.04	3.19	2.78	4.42	5.82	1.46	17.44	8.02
NONHSAG024239.2	-2.06011	0.00624473	0.0499695	52.55	57.81	54.66	33.87	46.87	2	16.95	37.83	12	0	12.28	20.33	21.51	27.54	26.36	0.32	5.9	6.82	6.53	0
NONHSAG060551.1	-1.241	0.00624504	0.0499695	61	42	69	48	28	33.01	32	14	39	18	1.07	0.87	1.36	1.3	0.63	0.51	0.36	0.3	0.6	0.47
