# Supplementary material for: Differential Long Non-Coding RNA Expression Analysis in Chronic Non-Atrophic Gastritis, Gastric Mucosal Intraepithelial Neoplasia, and Gastric Cancer Tissues
Source: Front Genet. 2022 Apr 27;13:833857. doi: 10.3389/fgene.2022.833857 (PMC9091194; doi:10.3389/fgene.2022.833857)
Supplement: Supplementary file 1 [file DataSheet1.zip › Supplementary Files/Additional file 3 Table S3.xlsx]

## Sheet: Sheet1
Gene	logFC	PValue	FDR	LJP_ctrl	WMQ_ctrl	JST_ctrl	WGX_ctrl	WZZ_ctrl	TJE_case	TTS_case	LLG_case	CSY_case	XXL_case	LJP_ctrl_FPKM	WMQ_ctrl_FPKM	JST_ctrl_FPKM	WGX_ctrl_FPKM	WZZ_ctrl_FPKM	TJE_case_FPKM	TTS_case_FPKM	LLG_case_FPKM	CSY_case_FPKM	XXL_case_FPKM
NONHSAG070468.2	-3.58757	1.5462e-08	0.00033019	20.05	65.38	76.27	62	60.6	11	0	6	9	4.02	0.39	0.74	0.83	0.67	0.57	0.09	0	0.05	0.06	0.05
NONHSAG007409.2	5.41607	7.06465e-08	0.000502886	7.79	14.32	6.16	20.73	61.22	187.87	3039.33	68.21	3893.8	60.66	2.49	2.04	1.41	1.44	10.22	14.14	253.31	4.11	292.91	10.63
XLOC_014297	8.38571	1.13264e-06	0.00345536	134.99	7	21	55.27	31.05	302.47	153569	86.74	24228.1	25	2.15	0.07	0.23	0.67	0.26	2.07	837.63	0.79	182.53	0.28
NONHSAG002625.2	8.47128	1.6696e-06	0.0044568	314.89	13	45	113.16	48	498.16	385289	220.78	29499.6	85	30.03	0.67	2.61	7.87	2.62	19.67	12653.7	10.71	1224.06	6.24
XLOC_012249	-7.51851	1.70341e-05	0.0145505	133.81	25367	13829	19.5	7.28	4.09	1.37	38.04	232.65	7.82	0.19	21.7	13.6	0.02	0.01	0	0	0.03	0.14	0.01
NONHSAG017647.3	-1.82954	2.64855e-05	0.0201999	650.79	799.52	675.43	1098.31	815.11	424.74	229.05	305.22	601.85	101.15	21.44	13.55	13.22	25.84	14.5	5.48	2.46	4.64	8.9	3.09
XLOC_001136	-1.93862	3.16901e-05	0.0229344	1654.38	945.2	2300.16	3471.93	1664.73	898.12	552.94	845.06	1258.2	269.88	6.54	1.92	5.18	9.43	3.32	1.35	0.7	2.06	2.05	0.76
NONHSAG046253.2	1.99892	4.33755e-05	0.0287657	5109.59	2321.09	2655.38	4021.07	3285.17	22502.2	45416.9	6166.44	25702.8	13359.1	577.07	132.19	190.56	322.41	214.2	1037.56	1750.96	333.55	1183.94	1224.13
NONHSAG083949.1	-2.69865	4.44518e-05	0.0287657	28.04	37.39	31.27	42.31	24.83	1	3	12.09	7.15	7.81	0.45	0.33	0.31	0.47	0.21	0.01	0.02	0.1	0.05	0.1
XLOC_030116	-1.66087	6.63462e-05	0.0372848	8010.5	11486.1	8056.65	5600.29	5368.81	3816.17	6485.82	2990.5	3344.41	1363.57	56.93	42.16	36.76	37.8	29.33	10.08	14.36	10.01	14.15	6.86
NONHSAG043588.2	2.31221	7.22356e-05	0.0385532	367.47	74.26	153.86	343.26	182.43	1707.63	5134.05	802.27	1405.25	588.05	37.58	4.12	9.57	25.62	10.68	72.37	180.86	41.7	62.52	46.24
NONHSAG026010.2	2.63052	8.81035e-05	0.0409011	45.84	8.87	15.29	9.47	44.45	297.95	400.17	77.97	305.13	155.23	33.42	1.4	3.92	4.2	21.02	99.15	103.98	27.37	93.21	76.54
NONHSAG082750.1	-5.23093	8.68738e-05	0.0409011	123.82	16178.5	255.5	19644.3	12.91	53.83	70.6	211	141.77	518.4	2.01	146.34	2.56	232.32	0.12	0.36	0.39	1.76	1	6.63
