# Supplementary material for: Differential Long Non-Coding RNA Expression Analysis in Chronic Non-Atrophic Gastritis, Gastric Mucosal Intraepithelial Neoplasia, and Gastric Cancer Tissues
Source: Front Genet. 2022 Apr 27;13:833857. doi: 10.3389/fgene.2022.833857 (PMC9091194; doi:10.3389/fgene.2022.833857)
Supplement: Supplementary file 1 [file DataSheet1.zip › Supplementary Files/Additional file 4 Table S4.xlsx]

## Sheet: Sheet1
Gene	logFC	PValue	FDR	HXC_ctrl	XCY_ctrl	LSH_ctrl	LSJ_ctrl	BML_ctrl	LJP_case	WMQ_case	JST_case	WGX_case	WZZ_case	HXC_ctrl_FPKM	XCY_ctrl_FPKM	LSH_ctrl_FPKM	LSJ_ctrl_FPKM	BML_ctrl_FPKM	LJP_case_FPKM	WMQ_case_FPKM	JST_case_FPKM	WGX_case_FPKM	WZZ_case_FPKM
NONHSAG022089.3	6.18612	7.49e-26	4.14e-22	1	4	9	8.03	4	137.39	313.27	534.89	653.43	257.38	0.01	0.03	0.11	0.09	0.03	2.07	3.2	4.9	7.78	2.2
NONHSAG087387.1	6.70125	5.34e-24	2.36e-20	0	3	3	1	3	65	354.57	266.28	79	394.04	0	0.02	0.02	0.06	0.07	1.91	6.09	4.36	1.65	5.68
NONHSAG062591.1	9.38161	1.7e-22	5.35e-19	0	0	0	0	0	94.79	81.07	109.49	29	67.15	0	0	0	0	0	1.61	0.77	1.15	0.36	0.65
NONHSAG099742.2	2.99299	6.07e-22	1.68e-18	123.78	157.26	184.48	126.65	78.88	485.92	1216.86	1258.81	982.6	1336.68	0.78	1.13	0.89	0.89	0.48	7.05	9.69	8.65	13.46	10.42
NONHSAG087392.1	5.55011	5.63e-16	5.41e-13	2	1	0	2	4	25	101	156	33	152	0.01	0.01	0	0.02	1.04	1.03	1.49	2.86	0.58	2.3
XLOC_020657	-4.83818	2.08e-15	1.64e-12	197.04	189.01	442.34	99	260.18	8.03	3.43	3.51	17.13	3.02	3.89	5.05	8.8	4.53	6.88	0.12	0.02	0.03	0.14	0.41
NONHSAG040353.3	-2.94069	4.5e-14	2.37e-11	594	382	546	295	495	28	31	109	40	80	2.91	2.17	2.96	2.83	3.26	0.28	0.17	0.59	0.29	0.45
NONHSAG097226.1	3.99915	1.94e-13	9.55e-11	4	1	4	4	2	15	61	64	57	46.97	0.09	0.03	0.11	0.14	0.06	0.69	1.45	1.72	1.88	1.15
XLOC_020658	-4.57282	7.35e-13	3.01e-10	147.88	158.71	292.96	56.51	280.41	3	9.46	7.02	16	0	1.05	1.34	2.3	0.58	2.5	0.04	0.07	0.06	0.16	0
NONHSAG048766.2	3.74632	1.38e-12	4.98e-10	2	3	4	2	6	20	54	70	50	35	0.05	0.09	0.1	1.02	0.19	2.63	2.55	2.73	3.24	1.15
NONHSAG010542.2	2.17439	1.46e-12	5.13e-10	507	293	467	380	435	623	2239	1902	1243	3515	8.45	5.83	8.63	9.12	9.16	19.78	39.33	37.14	28.7	63.12
NONHSAG099394.2	6.29088	1.55e-12	5.37e-10	32.06	9.01	22.69	10.61	3.3	94.03	2022.65	2077.01	1582.83	37.29	0.2	0.12	0.12	0.16	0.02	1.54	13.55	16.88	14.2	0.25
NONHSAG013910.3	-3.59305	4.48e-12	1.32e-09	106.51	35.44	64.42	36	41.03	2.1	7.2	7.12	2.06	2.75	0.69	0.16	0.42	0.34	0.25	0.02	0.06	0.06	0.02	0.02
NONHSAG048388.2	5.99988	8.76e-12	2.39e-09	0	0	0	4.97	0	32.14	33.38	54.56	41.54	224.13	0	0	0	0.25	0	2.11	1.2	2.19	1.99	8.38
NONHSAG048989.2	3.20016	9.3e-12	2.51e-09	86.15	37.07	45.79	90.59	69.29	105.81	921.29	1035.87	614	424.7	0.94	0.48	0.55	1.42	0.95	2.2	10.61	13.24	9.26	4.98
NONHSAG054666.2	3.72442	1e-11	2.65e-09	22.19	13.12	42.73	30.68	6.92	69.67	596.24	442.73	169.96	303.81	3.57	2.53	7.71	7.02	1.49	21.58	94.56	80.8	38.82	55.81
NONHSAG111034.1	-4.10927	1.22e-11	3.18e-09	130	45	51	39	70	5	1	2	7	1	1.49	0.62	0.65	0.65	1.01	0.11	0.01	0.03	0.11	0.01
NONHSAG051514.3	3.45278	3.81e-11	9.36e-09	5	4	3	0	2	18	37	40	23	33	0.08	0.07	0.05	0	0.04	0.54	2.22	1.2	0.5	0.55
NONHSAG111036.1	-3.67593	5.12e-11	1.22e-08	99	28	48.02	25.13	46	2.02	1.37	3	6.32	4	1.03	0.35	0.55	0.38	0.6	0.04	0.02	0.04	0.09	0.04
NONHSAG031452.2	-2.4619	2.4e-10	5.2e-08	5334.11	4468.55	3087.13	1116.14	1958	316.94	394.46	496	894.5	502.92	58.47	58.3	39	18.91	31.81	7.58	3.68	5.77	13.26	6.5
XLOC_016357	3.19943	1.69e-09	2.9e-07	36	13	22	12.69	20.86	148.37	320.34	171.55	181.51	37.62	0.1	0.04	0.07	0.05	0.08	0.81	0.97	0.58	0.72	0.12
NONHSAG021775.2	3.10453	2.74e-09	4.51e-07	6.35	1	8	4	6.86	43.65	47.74	44.93	43.83	23.88	0.37	0.06	0.37	0.37	1.16	4.07	2.58	2.19	4.2	1.54
NONHSAG035743.2	-2.93118	3.47e-09	5.52e-07	110	47	81	64	93	8	3	10	17	8	1.91	0.97	1.56	1.6	2.04	0.26	0.05	0.2	0.41	0.15
NONHSAG077955.2	3.01674	4.92e-09	7.55e-07	16	10	6	32	11	106	100	136	128	115	0.19	0.13	0.04	0.48	0.15	1.69	2.32	1.78	3.65	1.26
NONHSAG079112.2	-4.12216	6.01e-09	8.86e-07	294	62	142.01	52.01	113	0	0	6.93	16	11	2.27	1.45	0.97	1.18	0.87	0	0	0.04	0.1	0.06
XLOC_012249	9.36621	9.46e-09	1.32e-06	6.71	6.52	14.96	20.53	3.43	133.81	25367	13829	19.5	7.28	0	0.01	0.01	0.02	0	0.19	21.7	13.6	0.02	0.01
NONHSAG084937.2	3.08404	1.18e-08	1.62e-06	70	33	43	38	44	150	779	389	39	617	0.33	0.32	0.22	0.32	0.48	2.17	6.43	3.91	0.29	4.44
NONHSAG096874.1	-2.4268	1.37e-08	1.82e-06	130	260	199	168.99	272	15.76	41	45.06	56	30	0.32	0.72	0.51	0.59	0.82	0.07	0.1	1.54	0.18	0.09
NONHSAG011686.3	-2.99761	3.44e-08	4.2e-06	93.71	44.83	58	99	89	1	4.03	10	18	14	0.98	0.4	0.47	1.13	1.44	0	0.04	0.11	0.44	0.44
NONHSAG039255.3	3.71558	4.81e-08	5.62e-06	26.05	1.61	14.01	23.71	4.22	58.62	361.77	344.39	47.86	117.93	1.84	0.12	1.03	0.99	0.04	4.35	11.18	17.62	2.51	8.02
NONHSAG032251.3	2.71933	8.22e-08	9.13e-06	42.38	41.18	11.13	19.34	20.09	63.62	113.57	341.33	208.15	129.71	0.21	0.91	0.09	0.17	0.26	0.5	0.93	5.89	1.54	1.83
NONHSAG099906.2	-2.0159	8.87e-08	9.71e-06	651.82	287.89	555.5	202.75	587.59	81.41	92.39	147.6	112.63	68.97	2.39	1.25	2.36	2.03	3.51	0.86	1.28	0.68	0.68	1.12
NONHSAG001993.3	-2.46097	9.79e-08	1.06e-05	54.88	33.32	37	34	36.64	5	5	3	8	12	1.64	1.05	1.13	1.32	1.56	0.32	0.09	0.05	0.39	0.34
NONHSAG035575.2	-3.74922	1.15e-07	1.2e-05	39.95	82.25	45.76	41.91	43.9	9.14	0	2.38	0	4.36	1.44	3.54	1.83	2.17	2.01	0.63	0	0.1	0	0.17
NONHSAG106699.1	2.89077	1.32e-07	1.31e-05	6	5	8	3	9	19	23.02	64	24	103	0.2	0.2	0.29	0.14	0.38	1.19	0.79	2.45	1.1	3.67
NONHSAG000480.3	-2.69426	1.47e-07	1.44e-05	77	126	104	51	83	2	8	15	25	16	1.59	3.08	2.37	1.56	2.13	0.08	0.17	0.37	0.73	0.36
XLOC_003200	2.6662	1.67e-07	1.61e-05	8.02	5	5	11	3	31	66	41	34	25	0.09	0.07	0.06	0.17	0.04	0.65	0.76	0.53	0.51	0.29
NONHSAG023238.3	2.84751	1.76e-07	1.69e-05	38.2	23	32.79	49.93	27.31	162.03	605.06	267.6	125.96	56.44	1.52	1.02	1.63	2.66	1.58	9.58	19.42	9.47	5.76	2.38
NONHSAG000181.3	-2.11489	1.79e-07	1.69e-05	1986	1888	1332.44	433	732	182	256.17	252	464	152	19.25	22.99	11.82	5.33	7.71	3.43	3.09	3.56	6.24	2.48
NONHSAG020701.2	3.23219	1.8e-07	1.69e-05	2	11.04	6.25	5	0.57	14	70.62	71.35	19.47	76.72	0.27	0.65	0.47	0.35	0.04	1.31	3.59	4.07	1.33	4.19
NONHSAG007418.2	3.44873	1.93e-07	1.78e-05	6.16	10	18	17.05	27	251	195.95	181	93.03	22	0.06	0.13	0.2	0.23	0.36	4.13	1.84	1.83	1.11	0.2
NONHSAG079021.2	2.1134	2.42e-07	2.11e-05	58.45	156.19	79.22	58.38	68.88	178.39	284.91	396.29	294.89	694.63	1.25	3.56	1.58	2.49	1.91	7.68	5.16	8.6	6.68	10.83
NONHSAG003561.2	1.61249	2.49e-07	2.15e-05	716	521	692	470	637	699	3263	2115	1844.91	1156	20.06	16.15	21.94	21.06	20.82	39.2	103.98	74.95	64.4	37.09
NONHSAG109513.1	2.8032	3.04e-07	2.56e-05	605.05	236.05	505.35	478.75	403.07	2999.23	346.6	3226.58	1006.71	6793.31	4.68	2.07	4.31	4.99	3.66	42.09	2.77	28.44	11.38	58.92
NONHSAG028917.2	2.59488	3.45e-07	2.88e-05	34	23	23.53	18	22.61	125.56	337.19	74.15	76.55	68.74	0.49	0.39	0.38	0.37	0.41	3.44	5.12	1.25	1.52	1.06
NONHSAG101273.2	-2.43152	4.2e-07	3.42e-05	130.93	43.58	73.76	49.07	59.66	12.48	6.13	7	15.13	17.02	0.92	0.46	1.16	0.53	0.75	0.4	0.03	0.07	0.15	0.13
NONHSAG020068.3	-2.21262	5.59e-07	4.35e-05	61.74	53.67	50.73	58.37	46	11	14	13.06	10	6	2.05	1.48	1	2.53	1.02	0.49	0.73	0.52	0.86	0.26
NONHSAG020212.3	-2.88383	5.87e-07	4.52e-05	89	37	31	31	42	1	0	14	6	8	12.31	6.38	4.77	6.2	8.17	0.28	0	2.33	1.24	1.33
NONHSAG097228.1	2.2549	6.13e-07	4.69e-05	25.77	21.83	25.84	22.12	19.48	26.24	134.04	198.77	83.7	114.94	0.82	0.83	0.92	1.02	0.79	1.6	4.47	7.4	3.71	3.97
NONHSAG038974.3	-2.81163	6.7e-07	5.09e-05	104	45	142	64	126	14	9	5	25	5	2.2	1.16	3.28	2.1	3.46	0.57	0.19	0.11	0.73	0.11
NONHSAG077325.1	2.35366	7.96e-07	5.88e-05	19	5	30.43	19.01	13.29	45.98	94.1	150.53	60.21	76	0.71	0.22	1.26	1.02	0.63	3.28	3.67	6.56	3.13	3.09
NONHSAG063700.2	-2.5393	8.38e-07	6.18e-05	303	102	166	220	195	31	9	22	59	26	6.52	1.95	5.21	9.77	3.8	1.23	0.39	0.86	1.64	0.73
NONHSAG065667.1	-2.80791	9.11e-07	6.62e-05	42	43	26.26	87	66	5	12	1	11	8	0.26	0.32	0.18	0.79	0.52	0.06	0.08	0.01	0.1	0.05
NONHSAG019742.2	2.13414	9.34e-07	6.75e-05	65.99	33	49	35	47	47	246.05	275.92	272	138	1.32	0.79	1.08	1.01	1.19	1.79	5.16	6.44	7.52	2.97
NONHSAG066720.1	-2.7347	9.93e-07	7.15e-05	38.58	47.89	31	17	55.09	5.53	1	5	9.73	4	0.26	0.39	0.23	0.17	0.47	0.07	0.01	0.04	0.09	0.03
NONHSAG013524.2	2.05454	1.03e-06	7.34e-05	123	97	87	22	61	124	380	525	220	303	6.13	5.39	4.95	1.65	3.94	6.46	14.6	17.6	10.2	13.63
NONHSAG110836.1	2.90231	1.12e-06	7.88e-05	52	6	21	13	16	75	280	250	104	31	8.68	1.2	3.93	3.08	3.57	24.08	45.91	47.23	24.64	5.92
XLOC_027644	-2.72438	1.16e-06	8.06e-05	75.2	29.91	46.56	35.73	47.8	10.58	3.28	4	9.58	2.08	0.43	0.28	0.38	0.32	0.32	0.11	0.02	0.02	0.09	0.01
NONHSAG073774.1	3.22539	1.19e-06	8.21e-05	23	32	49	29	31	50	770	487	253	26	0.6	0.99	1.41	1.08	1.02	2.47	20.93	14.75	9.09	0.73
NONHSAG050551.2	2.13482	1.28e-06	8.73e-05	44.18	31.39	36.22	21.28	26.97	41.26	207.46	199.69	62.27	199.31	2.89	2.45	2.63	1.99	2.27	5.15	13.96	15.12	5.68	14.31
NONHSAG090764.2	2.29465	1.42e-06	9.6e-05	118.34	45.97	97.53	57.03	68.03	129.8	551.23	268.73	683.19	121.76	0.36	1.4	0.38	0.13	0.22	2.3	3.75	2.59	3.23	0.29
NONHSAG028484.3	-4.22444	1.5e-06	0.000100994	382.24	27	35	172.74	587.38	25.66	2	10	6.36	4.82	165.62	14.19	19.06	103.67	367.64	23.24	0.79	10	4.1	2.63
XLOC_015959	-3.22773	1.55e-06	0.000103331	65.78	43.21	34.21	76.05	39.03	0	0	3.52	14.84	8.15	0.2	0.16	0.11	0.34	0.15	0	0	0.01	0.06	0.03
NONHSAG016893.2	-3.05683	1.82e-06	0.000117399	139.4	49	48.27	49	21.59	5	3	4	17	2	4.04	1.7	1.55	2.05	0.8	0.28	0.09	0.14	0.68	0.06
NONHSAG015189.3	-2.82349	1.98e-06	0.000125867	104	54	112	72	81	10	2	10	26	3	0.66	0.44	0.78	0.91	0.86	0.15	0.01	0.08	0.44	0.02
XLOC_008764	1.42317	2.2e-06	0.000138254	462.72	215.62	312.13	418.05	336.65	391.24	1507.83	961.52	712.9	1105.79	0.58	0.34	0.46	0.78	0.56	0.97	2.04	1.47	1.26	1.51
NONHSAG040260.2	-2.4012	2.43e-06	0.000150494	288.29	103.5	86.17	239.12	132.35	21.91	51.04	31.48	36.83	8.77	6.51	2.53	2.09	7.06	4.1	0.86	1.1	0.76	1.05	0.24
NONHSAG000036.3	1.58093	2.49e-06	0.000152726	242.9	261.97	260.67	195.51	275.3	433.54	1341.6	955.51	447.57	430.47	251.06	368.83	368.69	387.41	268.48	899.05	1140.49	730.56	524.56	616.46
NONHSAG000035.2	1.41136	2.63e-06	0.000160041	5580.88	4659.28	6533.84	4635.75	5039.82	9427.1	21706.4	18337.7	8070.52	9752.13	559.6	558.89	731.09	664.39	659.16	1811.28	2204.54	2113.44	1136.72	1089.12
NONHSAG014289.2	2.01729	2.76e-06	0.000166003	57.28	45	67.86	85.62	42	180.05	226.37	363.58	254.36	110.68	0.63	0.32	0.45	0.73	0.39	3.6	2.48	3.54	2.67	0.76
NONHSAG026631.3	-2.08298	2.93e-06	0.000173536	96	57.01	107	47	70.3	15	9	11	20	25	7.02	2.26	13.4	1.83	2.78	2.44	0.36	0.56	1	0.73
NONHSAG047055.2	1.93413	3e-06	0.000176581	62	23	41	31	17	72	97	164	117	173	2.9	1.28	2.13	2.08	1.02	6.43	4.71	8.92	7.62	8.82
NONHSAG045100.2	1.88545	3.6e-06	0.000209248	133	68	102.11	61.25	97	100.23	511.13	443.18	129.45	535.85	0.52	0.28	0.49	0.3	0.42	1.13	3.16	1.78	0.61	2.12
NONHSAG010600.2	2.36479	3.63e-06	0.000210463	42.68	21	20	63	28	182	286.09	130	165.01	75	0.14	0.08	0.07	0.3	0.11	1.13	0.99	0.5	0.74	0.26
XLOC_022157	3.57822	3.74e-06	0.000214753	38.95	6.39	16.99	5.71	1.78	30.38	283.23	375.72	18.14	92.07	0.18	0.19	0.35	0.82	0.4	1.36	9.07	6.7	0.11	1.77
NONHSAG008880.3	-3.75616	4.09e-06	0.000233253	1423	1756	405	44	194	63	5	21	72	75.05	20.85	33.1	7.54	1.17	4.26	1.63	0.11	0.45	0.95	1.07
XLOC_007792	1.5378	4.46e-06	0.000250423	227.21	130.02	157.73	122.34	151.44	229.43	636.34	709.26	284.88	343.36	0.67	0.47	0.51	0.53	0.59	1.16	1.72	2.19	1.01	1.03
NONHSAG094315.2	3.26859	4.63e-06	0.000257117	39	24	81	14	30	56	1005	617	36	129	0.64	0.5	1.59	0.33	0.68	2.02	18.58	12.78	0.91	2.32
NONHSAG031833.3	2.10914	4.93e-06	0.00027154	12	24	14	12	11	47	67.82	102.89	43.98	41	1.46	2.13	1.25	0.96	1.18	13.96	9.37	14.43	8.72	3.84
XLOC_028129	2.24301	5.8e-06	0.000312616	31	18	41.98	40	52	59	210	171	61	409.18	0.31	0.22	0.47	0.58	0.67	1.14	2.25	2.04	0.86	4.46
XLOC_024991	1.97393	6.02e-06	0.000323313	132	69.04	67.2	48.01	75	73	483.14	406	120.99	472.79	0.51	0.32	0.29	0.27	0.36	0.54	1.97	1.84	0.64	1.95
NONHSAG105267.1	-2.01074	7.56e-06	0.000390279	53	34	34	21	35	3	6	14	10	8	0.63	0.48	0.69	0.36	0.69	0.07	0.08	0.31	0.16	0.1
XLOC_028123	1.66398	7.7e-06	0.000397031	651.29	415.7	640.49	1140.11	969.23	1108.34	2568.69	2738.62	1221.77	4997.56	2.29	1.66	2.29	5.71	3.98	6.73	9.89	11.48	5.99	18.61
NONHSAG103251.1	1.36015	7.79e-06	0.000400687	557.54	417.62	528.31	315.47	387.94	979.57	1419.47	1326.69	820.21	574.96	79.74	71.52	84.56	64.22	73.55	269.21	201.61	215.98	165.94	93.16
NONHSAG004121.2	2.36203	8.65e-06	0.000439654	123.6	77.05	43.47	173.9	76.83	285.71	338.33	353.39	158.9	1545.88	8.55	6.37	2.88	15.76	6.86	37.81	24.07	28.31	15.33	117.71
NONHSAG020837.2	-2.59435	8.73e-06	0.000442532	39	41	74	29	66	4	0	10	17	6.32	0.69	0.86	1.45	0.74	1.47	0.13	0	0.21	0.42	0.12
NONHSAG023512.3	-1.45781	8.92e-06	0.00044946	1626.95	1100.2	753.74	428.47	628.05	207.87	361.87	254.99	396.68	272.76	37.25	33.55	20.88	14.88	17.49	10.77	8.2	7.48	15.46	9.32
NONHSAG098034.2	1.46524	9.84e-06	0.000483285	219.92	164.03	363.6	130.9	195.75	243.76	601.5	534.87	466.11	1055.97	3.84	5.96	8.97	5.21	6.34	5.7	6.92	11.03	10.92	7.01
NONHSAG090333.2	-2.60026	1.09e-05	0.000524563	213.21	141.12	156.8	484.71	575.29	83.81	20.81	35.03	52.23	29	6.7	1.06	1.17	5.01	5.9	3.19	0.15	2.37	1.12	0.2
NONHSAG000577.2	2.25911	1.1e-05	0.000527949	2.55	2.28	16.79	4.35	4.92	21.92	34.69	25.32	23.79	34.79	0.22	0.24	1.62	0.54	0.55	3.63	3.06	2.53	2.88	3.33
NONHSAG056772.1	2.37739	1.1e-05	0.000527949	12.88	10.52	15.91	11.71	17.81	20.19	107.78	70.64	125.82	23.29	0.62	0.61	0.85	0.81	1.1	1.86	5.4	3.96	8.45	1.23
NONHSAG077324.1	2.13596	1.15e-05	0.000544428	18.99	6	15.83	6.22	24.95	43.56	71.72	98.83	26.31	57.19	1.01	0.38	0.94	0.48	1.71	4.44	3.96	6.12	1.96	3.33
NONHSAG049807.2	-2.03453	1.2e-05	0.000567794	34	42	31	27	34	6	5	9	12	6	0.62	0.78	0.59	0.67	0.81	0.17	0.08	0.21	0.3	0.1
NONHSAG025441.3	-1.86321	1.21e-05	0.000572497	152.13	74	165	101.62	140	18	42.33	20.01	53	28	0.27	0.48	0.45	0.58	0.52	0.13	0.12	0.06	0.31	0.09
NONHSAG009283.3	-1.99685	1.25e-05	0.000586417	498.78	288.57	335.96	196.01	344.95	53.95	23.81	78.95	151.13	58	2.03	1.77	2.05	1.35	2.51	0.49	0.08	0.51	1.06	0.78
XLOC_025991	1.12313	1.27e-05	0.000593888	898.89	430.36	642.05	563.51	762.6	673.86	1637.39	1739.69	1107.61	1823.27	2.59	1.48	1.98	2.22	2.66	3.69	4.42	5.44	4.53	5.04
NONHSAG096227.2	-1.36608	1.31e-05	0.000604855	636.27	312	367	355	346	102.73	130	192	126	179	12.03	6.94	7.63	7.54	7.92	4.6	3.34	6.91	4.12	2.73
NONHSAG110276.1	1.26579	1.39e-05	0.0006349	306.07	215.84	331.35	193.74	235.4	305.21	997.46	502.81	546.73	625.02	3.7	3.12	4.45	3.38	3.6	7.03	12.75	7.14	9.16	8.14
NONHSAG028908.3	1.29141	1.41e-05	0.000640814	216.63	401.82	534.36	295.65	355.1	476.72	1171.99	943.43	720.93	1047.73	1.45	2.95	2.82	2.32	2.89	6.38	7.98	8.61	5.4	6.03
NONHSAG000033.2	1.38974	1.43e-05	0.00065084	2360.46	2071.38	2625.69	1644.53	2688.06	6036.43	7061.53	6393.31	3881.79	3372.04	127.8	133.57	157.6	127.4	185.93	622.16	394.53	400.75	292.02	198.97
NONHSAG113434.1	2.27083	1.58e-05	0.000704703	9	10	26	15	9	72	88.68	55	60	23	0.13	0.23	0.46	0.24	0.21	2.09	1.37	0.91	1.24	0.38
NONHSAG003977.3	2.21285	1.6e-05	0.000707944	35.08	31	18	13	19	62.02	229.01	143	37	52	0.86	0.84	0.51	0.63	0.55	2.63	5.67	3.95	1.37	1.49
NONHSAG067033.1	1.94995	1.6e-05	0.000707944	60.49	50.48	21.21	57.48	46.96	76.88	237.91	345.1	88.14	183.49	0.19	0.19	0.07	0.26	0.19	0.46	0.8	1.28	0.38	0.62
NONHSAG114018.1	3.19905	1.62e-05	0.000709915	19	0	14	23	4	114	120	144	98	15	0.47	0	0.39	0.82	0.13	5.39	3.13	4.18	3.37	0.4
NONHSAG112000.1	-1.75046	1.71e-05	0.000739324	358	271	273	136	269	46	52.96	128	87	41	2.91	2.63	2.46	1.59	2.75	0.71	0.46	1.22	0.98	0.36
NONHSAG099126.2	1.50197	1.77e-05	0.000764025	333.24	236.96	285.48	535.79	576.13	563.16	1297.61	1269.51	598.68	2022.37	4.72	6.3	5.54	18.92	15.93	21.24	35.22	35.19	18.29	44.13
NONHSAG025710.3	-1.89427	1.86e-05	0.000797064	79.5	48	68.98	37.07	54	9.46	6.16	14.65	22	18.15	0.93	0.56	0.42	0.46	0.4	0.44	0.03	0.1	0.45	0.12
XLOC_023627	-2.78735	1.9e-05	0.000811932	33	33	78	25	69	2	3	9	17	0	1.06	1.27	2.78	1.15	2.82	0.12	0.1	0.34	0.76	0
NONHSAG041002.3	6.17564	1.99e-05	0.00084286	11	3	2.02	30.53	13.96	2838	12.59	24.01	23.99	33	0.4	0.16	0.35	0.66	0.21	59.4	0.19	0.23	0.73	0.26
NONHSAG011599.2	-3.18656	2.11e-05	0.000886737	448.82	216	78	760.98	642.77	97	14	16	46.96	11	3.69	2.56	0.47	9.11	4.84	2.13	0.41	0.13	0.51	0.09
NONHSAG096627.2	3.10168	2.14e-05	0.000895615	1	2	6.29	2.1	20.01	36	16	114.05	59	31.99	0.02	0.01	0.09	0.02	0.36	0.93	0.21	1.28	0.94	0.29
NONHSAG079324.1	2.84115	2.21e-05	0.000920027	50.43	15.34	40.05	44.33	31.71	88.33	90.27	74.59	79.74	1043.51	1.46	0.53	1.29	1.85	1.17	4.89	2.74	2.53	3.21	32.77
NONHSAG013971.3	-3.1811	2.27e-05	0.000938894	80	58	61	27	42	2	0	3	20	0	2.36	2.1	1.79	1.13	1.55	0.14	0	0.07	0.75	0
NONHSAG074523.1	-1.46712	2.49e-05	0.00101244	605.39	740.57	2156.64	1435.51	1588.94	261.17	397.77	635.63	406.81	623.77	3.56	5.2	14.06	12.18	11.77	2.92	2.48	4.39	3.31	3.94
NONHSAG006988.2	1.81645	2.71e-05	0.00108312	48.57	30.9	64.74	46.97	44.93	205.13	146.91	113.31	90.26	177.09	2.22	2.17	4.2	3.71	2.91	21.55	7.49	7.71	6.91	11.17
NONHSAG085719.1	1.43073	2.84e-05	0.00112227	625.08	901	367.83	670.77	644.86	787.28	2094.59	3060.61	1029.41	1861.3	22.11	38.07	14.46	34.13	29.04	53.13	77.42	126.32	50.62	71.48
XLOC_030116	1.37601	2.88e-05	0.00113516	3437.94	1769.76	4670.41	3281.73	3201.57	8010.5	11486.1	8056.65	5600.29	5368.81	18.59	9.38	28.04	19.56	21.95	56.93	42.16	36.76	37.8	29.33
NONHSAG009722.2	-1.58369	2.94e-05	0.00115419	1410.69	1075.09	868.85	801.78	1005.97	273.29	131.3	273.51	592.5	244.44	91.8	60.81	69.45	77.94	84.47	22	8.11	13.38	46.4	18.44
NONHSAG069030.2	-1.39876	3e-05	0.00116696	964.53	486.79	828.07	730.8	863.54	295.82	183.96	204.77	333	274.07	13.25	9.59	12.37	19.9	18.68	13.26	5.25	4.7	5.33	5.24
XLOC_023317	-1.3945	3.03e-05	0.00117668	437	264	336	252.52	321.31	84	122	156.61	122.11	78.9	1.12	0.81	0.96	0.94	1.04	0.41	0.33	0.47	0.43	0.22
XLOC_020208	-1.42005	3.05e-05	0.00118109	974.51	598.05	822.55	751.39	732.84	232.86	151.43	378.36	357.41	182.37	2.58	1.77	2.54	2.93	2.33	1.22	0.45	1.18	1.24	0.52
XLOC_016320	1.67481	3.09e-05	0.00119131	102.38	97.29	54.52	100.39	57.88	125.44	533.94	235.18	182.08	256.75	1.82	2.83	1.19	3.35	1.27	5.19	10.29	5.99	5.46	6.81
NONHSAG028913.2	1.9364	3.29e-05	0.00125042	75.78	205.97	368.79	419.28	374.3	467.93	1246.92	1381.55	402.79	2436.88	1.76	5.71	9.51	14.07	11.12	21.01	31.95	37.75	13.11	61.39
NONHSAG041293.3	-2.43537	3.32e-05	0.00125801	39	31	24.25	36	33.59	2.64	3	18	5	0	0.87	1.14	0.5	0.72	2.5	0.65	0.08	0.32	0.08	0
NONHSAG110835.1	2.1895	3.36e-05	0.00126733	19	3	23	16	16	52	103	88	59	22	10.22	1.97	14.37	11.82	12.66	54.5	49.5	50.89	47.85	15.31
NONHSAG017675.2	-1.77052	3.82e-05	0.00140618	321	241	446	180	387	110	69	62	101	47	3.41	3.06	5.26	2.76	5.19	2.23	0.78	0.77	1.49	0.54
XLOC_018631	1.27351	3.85e-05	0.00141534	219.69	158.06	148.21	138.1	127.18	234.53	554.86	383	263.53	401.11	1.4	1.33	0.99	1.28	1.02	2.68	3.56	2.71	2.2	2.59
NONHSAG081583.2	1.01437	3.88e-05	0.00142094	1686.65	1197.77	1431.99	1235.48	1163.67	1715.29	2468.52	3068.63	2313.58	3330.21	154.13	142.28	109.73	89.23	120.12	128.31	170.29	358.85	152.1	242.35
NONHSAG010037.2	1.58471	3.98e-05	0.00145654	35	22	45	35	32	75	115	118.88	78	91	2.15	1.61	3.08	3.08	2.53	8.8	7.29	8.47	6.69	6.13
NONHSAG034326.3	-2.39026	3.99e-05	0.00145843	122	86	90	430	368	42	33	38.01	63	21	1.03	1.36	1.16	5.03	3.82	0.7	0.3	0.26	1.31	0.2
NONHSAG004237.2	2.74537	4.27e-05	0.00154143	166.26	37.97	83.4	56.81	45.17	766.66	20.84	249.15	400.26	585.49	4.52	1.24	2.46	2.67	1.88	43.43	0.71	7.71	16.6	17.91
NONHSAG040229.3	-1.73696	4.39e-05	0.00156948	58	49	42	36	30	7	20	10	14	10	0.84	1.02	0.69	0.7	0.53	0.25	0.38	0.25	0.24	0.16
NONHSAG051263.3	2.11156	4.43e-05	0.00158112	13.66	12.59	3.09	22.99	17.36	33.65	77.15	61.39	30.12	111.09	0.44	0.48	0.11	1.06	0.71	2.06	3.18	2.9	1.34	3.86
NONHSAG048073.3	-1.59873	4.7e-05	0.00166358	536.6	253.94	320.27	284.42	299.5	97.88	49.46	78.95	151.22	112.88	4.38	4.04	3.1	9.38	2.84	2.97	0.45	1.87	2.23	0.91
NONHSAG114324.1	2.693	4.73e-05	0.00166358	27	5	1	7	8	16	22	92	38	137	0.79	0.18	0.03	0.3	0.3	0.9	0.68	3.16	1.55	4.37
XLOC_009706	-1.91327	4.73e-05	0.00166358	127	51	97	37	71	8	27	34	17	8	0.74	0.36	0.64	0.31	0.54	0.09	0.17	0.24	0.14	0.05
NONHSAG025756.3	2.83418	4.87e-05	0.00170795	38.5	19.8	26.07	20.46	9.91	112.63	67.73	510.68	34.21	28.68	0.3	0.53	0.24	0.35	0.17	2.67	1.2	5.95	0.42	0.49
NONHSAG007148.3	1.65519	5e-05	0.00174133	25.02	25	32.3	20.88	23.02	71.52	66.18	75.42	84.93	63.32	0.17	0.21	0.43	0.2	0.25	1.45	0.66	0.74	0.87	0.46
NONHSAG061394.1	-2.04099	5.34e-05	0.00184073	34.16	37	64	29	29	6	2	7.07	15	13	0.62	0.82	1.34	0.81	0.69	0.21	0.04	0.15	0.38	0.25
NONHSAG041023.3	-1.66374	5.46e-05	0.00187153	138	83	112	83	114	25	19	43	18	52	3.9	2.82	3.18	2.99	3.29	1.41	0.7	1.84	0.99	1.81
XLOC_029202	-3.01667	6.29e-05	0.00210405	254.02	373.36	49.46	11.32	32.94	15.37	13.1	13.06	25.5	10.82	6.19	9.94	1.76	0.91	1.7	1.11	0.76	0.79	1.6	0.66
NONHSAG092162.1	-1.61911	6.55e-05	0.00216323	104.15	67.07	88.69	42.9	76	18	25.05	15.08	27.02	27.42	0.33	0.25	0.31	0.19	0.3	0.11	0.08	0.06	0.12	0.09
XLOC_029073	-1.63889	6.67e-05	0.00219251	53.5	36	58	30	43.17	5	14	18.15	16	14	0.47	0.38	0.77	0.38	0.48	0.08	0.13	0.19	0.2	0.13
NONHSAG041131.2	1.38784	6.78e-05	0.00222419	373	274	359.06	169	206	306.2	1234.38	1088	349.87	545	38.63	33.95	41.51	25.01	27.86	60.78	129.29	129.42	50.93	62.95
XLOC_000388	1.59436	6.86e-05	0.00224421	36.2	18.02	16.97	17.81	25.91	40	86.29	56.56	49.44	102.23	0.45	0.27	0.23	0.32	0.4	0.94	1.13	0.82	0.85	1.36
NONHSAG041726.2	-2.19259	6.88e-05	0.0022454	103.18	50.76	16.66	83.19	93.77	14.44	20.41	21.22	6.47	8.52	5.09	2.99	0.91	5.9	5.92	1.36	1.05	1.22	0.44	0.46
NONHSAG079085.2	2.71634	6.92e-05	0.00225056	9.01	4.02	14.25	9	23	23.07	240.89	97.47	26.06	17.04	0.02	0.01	0.09	0.03	0.35	0.16	1.25	0.5	0.08	0.06
NONHSAG009878.2	-2.4929	6.95e-05	0.00225766	62	18	34	60	84	14	1	5	10	9	1.17	0.41	0.71	1.63	2	0.5	0.02	0.11	0.26	0.18
NONHSAG084701.2	-1.80123	7e-05	0.0022681	400.66	176.59	322.17	260.17	243.88	75.65	25.47	89.01	111.06	45.37	4.69	3.35	3.95	3.76	4.1	1.14	0.23	0.94	4.31	0.94
NONHSAG009938.3	-1.68293	7.04e-05	0.00227662	113.82	74.53	99.14	45.83	59	11.33	35	31.2	23.54	13.08	1.94	1.81	1.58	0.85	0.73	0.19	0.53	0.42	0.93	0.09
NONHSAG070902.1	-1.83472	7.18e-05	0.00231646	48.18	21	31.85	19.33	25.7	8	11	6.62	4	7.35	0.47	0.25	0.35	0.27	0.32	0.15	0.11	0.08	0.05	0.08
XLOC_028130	1.58575	7.34e-05	0.00235042	284.3	206.53	266.74	596.01	572.51	510.84	1373.17	1184.34	562.27	2505.9	0.42	0.36	0.44	1.27	1.07	1.44	2.16	2.06	1.15	3.97
NONHSAG110078.1	2.24769	7.81e-05	0.0024585	18.39	1.32	20.62	12	25.5	14.58	117.87	67.74	102.81	60.25	0.15	0.01	0.18	0.14	0.25	0.22	0.98	0.63	1.12	0.51
NONHSAG016431.3	-1.53429	8.06e-05	0.00251051	510.62	357.23	616.95	353.3	458.58	121.25	62.53	132.26	251.63	136.16	6	3.81	7.54	6.95	7.21	2.9	0.62	2.71	4.96	1.76
NONHSAG002387.3	-2.66159	8.23e-05	0.00254436	482	259	195	990	1068	175	25	32	112	38	7.41	3.87	2.6	15.92	18.38	3.13	0.38	0.58	2.18	0.55
NONHSAG041903.3	-1.49126	8.24e-05	0.00254436	1692.97	545.01	1866.23	1532.96	1070.48	308.09	211.76	308.1	703.9	657.92	15.43	9.03	19.06	17.81	14.64	5.32	7.06	5.02	10.39	6.1
NONHSAG066924.1	-1.96523	8.36e-05	0.00257663	257	151	225	57	149	25	22	52	72	16	7.66	4.53	6.9	2.44	4.95	1.27	0.7	1.98	2.53	0.38
NONHSAG098501.1	2.11418	8.85e-05	0.00269975	13	10	22	21	9	17	69	74	25	160	0.61	0.56	1.16	1.42	0.54	1.53	3.39	4.07	1.64	8.24
NONHSAG094939.2	2.25029	9.48e-05	0.00285178	29.35	7.28	37.17	25.22	10.66	38.2	192.94	199.09	29.24	59.28	0.35	0.1	0.63	0.66	0.16	1.29	2.89	5.03	0.92	0.93
NONHSAG070960.2	-1.4324	9.9e-05	0.0029625	704.58	660.22	547.98	451.46	699.5	257.76	105.09	151.04	232.33	244.76	6.47	10.28	2.81	4.43	4.1	5.09	0.48	1.25	2.52	2
NONHSAG057427.1	-2.16328	9.97e-05	0.00297181	65.1	58.58	54.48	32.59	32.18	16.81	7.42	3.9	12.79	4	11.32	12.21	10.63	8.04	7.51	5.63	1.26	0.77	3.16	0.8
NONHSAG055276.2	1.37716	0.000101135	0.00300141	173	125	175	97	148	271	576	448.95	241	199	61.02	53.23	70.32	47.72	74.06	185.23	187.75	173.35	124.71	86.12
XLOC_010639	-2.08299	0.000102581	0.00302396	180	19	104	55	40	13	9	19	16	25	6.8	0.86	4.36	2.99	1.92	0.94	0.35	0.84	0.84	1.03
NONHSAG047021.3	2.69968	0.000104096	0.00305639	18	14	14.1	29	60	125	200.96	476	31	33	0.95	0.61	0.59	1.7	2.5	10.64	11.11	24.39	1.96	1.28
NONHSAG109872.1	-2.38312	0.000105497	0.00308522	166	117	128	75	94	21	3	9	50	9	9.03	7.6	7.74	5.86	6.55	2.18	0.17	0.57	3.79	0.54
NONHSAG004054.2	2.59295	0.000105802	0.003086	22	7	37.14	56.21	48	257.54	297.02	141.49	200.83	19	0.32	0.11	0.61	1.18	0.93	7.11	4.6	2.44	4.1	0.3
NONHSAG107777.1	-3.49316	0.000108041	0.00313887	65.01	46	52.03	440.37	38.13	23	3	4	17	2	20.23	19.54	18.11	189.73	20.9	13.66	0.86	1.35	8.91	1.27
NONHSAG047383.3	-2.07635	0.000109198	0.00316416	292.85	364.11	104.25	242.16	433.76	68.74	28.94	44.29	125.43	31.41	6.27	6.3	3.23	8	11.47	3.72	0.39	0.64	3.68	0.64
NONHSAG071290.2	-1.52594	0.000112488	0.00324251	76	56	61	33.23	43	9	19	20.01	14	27	2.65	2.58	2.84	2.03	1.63	0.71	0.84	0.84	0.97	0.86
NONHSAG008670.3	1.05149	0.000113398	0.00326448	40347	25722	37135.8	23121	24825.1	50286.2	53179.2	74789.5	47038	59909.3	338.78	253.08	236.21	182.77	359.38	563.23	370.47	285.76	364.13	466.83
XLOC_019450	-1.1545	0.000119986	0.00340128	1902.32	1058.72	1695.79	880.02	1608.06	218.06	567.84	531.29	661.45	1154	4.95	3.29	4.89	3.3	5.26	1.08	1.57	1.62	2.38	3.22
XLOC_004582	-1.60123	0.000120766	0.00341871	683.08	273.4	490	227.76	701.97	51.66	94.05	119.26	154.24	342.6	2.49	0.9	1.62	0.84	5.13	0.25	2.07	0.39	0.61	1.09
NONHSAG019073.2	-1.76492	0.000122696	0.00346355	40.73	25.84	24.12	30.79	59.46	7.82	8.74	12.75	6.98	14.27	2.65	2.01	1.75	2.87	4.98	0.97	0.59	0.96	0.63	1.02
NONHSAG017282.3	2.26451	0.00012365	0.0034781	12	16	6	20.21	6.41	84.44	25	28	65	53.55	0.03	0.11	0.03	0.13	0.03	0.51	0.06	0.42	0.33	0.2
NONHSAG015239.3	-1.89181	0.00012495	0.00349685	188.08	88.37	89.01	191.62	324.99	48.1	59.21	33.75	51.93	22.74	1.55	0.68	0.46	3.01	2.37	0.63	0.71	0.48	0.74	0.16
NONHSAG013568.2	1.20421	0.000129498	0.00356871	184.3	182	185	106.52	165.05	260.46	501.98	422.84	304	293.51	3.57	4.21	3.98	2.98	4.05	9.62	10.25	9.6	8.17	6.14
XLOC_024368	3.59213	0.000130872	0.00359882	25.15	9.08	12.77	14.04	8.07	444.61	25.25	13.09	18.85	42.3	0.02	0.01	0.01	0.02	0.01	0.84	0.03	0.02	0.03	0.04
NONHSAG030424.3	-2.24356	0.000131496	0.00360699	51	23.03	44.85	32.63	20	0	1	11.42	13	8.76	1.65	1.07	2.62	1.63	1.1	0	0.1	0.48	0.68	0.68
NONHSAG110682.1	-2.49956	0.000134358	0.00367184	56	33	63	18	42	0	16	3	15	1	0.75	0.49	0.86	0.32	0.65	0	0.21	0.04	0.26	0.01
NONHSAG095853.1	1.83977	0.00013873	0.00377267	42	10	33	9	36	34	130	118	43	126	0.68	0.19	0.59	0.21	0.73	1.04	2.21	2.23	0.96	2.19
XLOC_008309	-1.85177	0.000139467	0.00378806	29.46	21	30.66	30.02	47	3	3	11	13	12	0.64	0.35	0.49	0.53	0.7	0.05	0.03	0.4	0.18	0.1
XLOC_023626	-2.88108	0.000143403	0.00385236	135	126	460	175	373	3	6	20	116	12	2.48	3.36	9.87	5.1	9.13	0.04	0.1	0.34	2.67	0.35
NONHSAG095858.2	1.9435	0.000144672	0.00387233	21	20	13	10	31	27	131	97	20	100	0.4	0.81	0.34	0.41	1.22	1.19	3.78	2.93	0.76	3.03
NONHSAG041597.2	1.09701	0.000147466	0.00392811	692	764	893	514	902	1002	2444	2028	1208	1032	680.42	934.09	1057.37	675.92	1364.04	1953.76	2062.29	2102.91	1860.24	1408.08
XLOC_026136	-1.79761	0.000153907	0.00407281	286.89	291.04	106.39	194.98	304.17	58.26	43.25	49.95	118.1	34.6	2.93	3.49	1.42	3.1	3.82	1.13	0.45	0.57	1.73	0.42
NONHSAG010543.3	1.07532	0.000154812	0.00408442	493.53	258.5	564.9	265.33	339.39	372.51	747.68	867.28	661.57	1237.78	8.02	7.31	13.95	7.86	7.35	12.5	14.28	15.48	14.61	15.12
NONHSAG022206.3	1.86052	0.000160724	0.00421525	118	66	116.06	69.1	70.07	84.81	515.57	392	465.66	66.88	4.43	6.49	4.28	3.8	3.89	7.25	29.5	22.83	24.27	3.07
NONHSAG053892.2	1.09345	0.000179811	0.00461725	156649	133540	175312	96151.5	134366	155542	479476	379784	181249	244396	6709.47	6815.86	8304.79	6020.13	7260.24	13383.5	21937.4	19354.4	11014.9	11446.6
NONHSAG030583.2	-2.07341	0.000193957	0.00486742	280.19	389.91	700.34	465.26	541.72	117.28	13.98	51.34	207.74	98.79	13.12	19.71	35.13	29.74	29.94	11.26	0.66	2.98	13.71	4.62
NONHSAG039551.2	1.46385	0.000196326	0.00492128	46	32	48	57	42	92	127	172	73	134	1.89	1.57	2.2	3.37	2.21	7.23	5.45	8.25	4.18	6
XLOC_029272	-1.42312	0.000197804	0.00494711	274.21	163.47	255.98	335.57	208.85	76.56	128.48	107.14	50.4	77.77	1.44	1.24	1.37	2.38	1.28	0.7	0.65	0.68	0.33	0.4
NONHSAG006362.2	1.9477	0.000203654	0.00507048	6.69	16.84	38.2	43.68	22.89	48.79	136.4	70.97	65.69	199.19	0.29	0.62	1.18	1.6	0.57	6	2.84	2.25	2.53	4.34
NONHSAG031749.3	1.16731	0.000205767	0.00511158	149.31	98.94	125.79	134.16	146.82	184.47	341.14	302	235.47	357.89	4.99	4.38	4.26	6.59	8.32	11.82	12.47	13.22	12.01	11.34
XLOC_023434	-1.2488	0.000212555	0.00526247	1690.79	855.99	1725.77	1252.05	913.7	376.69	261.86	526.73	824.57	435.48	3.07	1.83	3.1	3.15	1.86	1.17	0.53	1.05	1.8	0.71
NONHSAG001375.3	2.0437	0.000214327	0.00530039	41.24	47	28.72	21.44	25	16	288.51	120.16	48.91	247.2	0.73	1.04	0.63	0.66	0.7	0.57	6.4	2.8	1.18	6.04
NONHSAG026624.2	-1.89689	0.000214753	0.00530499	216.27	138	171	112	189	34	8	36	84	31	3.73	2.81	2.62	2.62	4.26	0.93	0.12	0.52	1.64	0.59
NONHSAG045353.2	-1.59901	0.000217104	0.00535113	167.23	118.62	93.32	146.05	132.6	37.46	21.02	40.41	60.22	38.2	7.12	6.04	4.42	8.94	7.21	3.05	0.93	2	3.57	1.77
NONHSAG043300.3	1.6382	0.000223042	0.005467	44	84	90	61	50	156	140	211	83	418	0.44	0.93	1.62	3.86	1.96	7.73	2.79	6.28	1.1	6.1
XLOC_016736	1.2672	0.000224155	0.0054882	242.54	178.98	280.54	231.22	238.14	258.11	427.99	473.37	404.89	1266.46	0.48	0.42	0.62	0.66	0.69	1.14	0.9	1.21	1.23	3.09
NONHSAG010824.3	2.79236	0.000226965	0.00554472	3	3.78	13	21	9	130.96	7.37	43.55	40	70.16	0.02	0.08	0.09	0.44	0.08	2.25	0.06	3.72	11.55	0.84
NONHSAG023598.3	-2.72225	0.000230097	0.0055965	282.7	280	319	112.78	188.97	36	0.99	26	78	4	9.36	14.43	13.59	18.88	7.57	8.84	0.02	1.09	4.76	0.51
NONHSAG008129.2	1.61898	0.000236756	0.00571445	9	10	12	9	5	17	36	36	21	24	0.71	0.94	1.05	1.01	0.51	2.56	2.9	3.27	2.31	2.08
XLOC_005167	-1.7343	0.000239259	0.0057623	55.99	75.12	124.98	60.85	80.67	10.97	47.73	12.08	11.03	38.15	0.99	0.94	1.42	1.13	1.25	0.28	0.69	0.49	0.2	0.42
NONHSAG107493.1	1.61155	0.000240106	0.00577115	24	32	49	35	53	87	97	119	56	220	4.9	7.83	11.23	10.1	14.65	34.21	19.14	27.26	16.32	52.08
NONHSAG010022.2	-2.07336	0.000240724	0.00577242	38	18	35	84	84	16	9	13	7	12	0.6	0.34	0.61	1.91	1.67	0.48	0.15	0.24	0.15	0.2
NONHSAG079231.2	-2.21859	0.000247754	0.00590895	730.86	294.21	193.75	1483.84	1699.24	267.38	76.03	101.8	255.89	118.99	5.03	1.66	1.42	8.85	11.63	2.97	0.35	0.64	1.99	0.55
NONHSAG010430.3	-1.67991	0.000261126	0.00612927	60	37	37	86	86	16	16	25	17	17	2.42	1.39	1.01	4.58	4.06	1.26	0.46	1.08	0.74	0.84
NONHSAG059970.2	-1.64032	0.00026122	0.00612927	82.46	60.93	61.07	24.53	35.94	4.83	16.22	18.21	23.66	16.68	3.93	2.73	3.1	0.9	1	0.6	0.3	0.61	0.79	0.43
NONHSAG058372.2	-2.17909	0.00027325	0.00629957	57.14	57.81	26	68.01	111	23	12.19	7.23	13.93	4.05	0.4	0.68	0.92	1.02	1.28	0.76	0.16	0.04	0.24	0.02
NONHSAG046993.2	3.03144	0.000276025	0.00634633	7	0	0	19	10	20	45	125	13	125	0.08	0	0	0.32	0.15	0.45	0.56	1.73	0.21	1.59
NONHSAG078173.2	1.5931	0.000276368	0.00634633	19.45	12.14	12.86	17.78	27.18	53.1	65.22	46.28	42.17	42.29	0.05	0.04	0.03	0.05	0.09	0.25	0.15	0.15	0.13	0.09
XLOC_024990	1.1091	0.000275578	0.00634633	707.7	403.63	552.04	496.03	644.87	477.24	1814.51	1572.08	537.68	1690.99	0.79	0.54	0.68	0.8	0.9	1.01	2.14	2.05	0.83	2.01
XLOC_027577	1.59854	0.000290279	0.00660945	86	37	64	69	104	70	245	240	99	470	0.51	0.27	0.44	0.61	0.81	0.81	1.56	1.71	0.83	3.07
NONHSAG094699.2	1.73081	0.000296383	0.006707	92.73	56.81	75.02	47	71	85.05	380.86	443.96	51.15	171.38	1.96	0.99	1.76	1.36	1.54	1.39	6.14	4.71	1.69	1.72
NONHSAG096805.1	1.59898	0.000299899	0.00677962	84.73	37.13	68.59	82.03	64.3	49.69	240.68	249.07	108.39	414.07	0.9	0.47	0.81	1.26	0.86	1.01	2.71	3.12	1.6	4.75
NONHSAG101396.1	1.86586	0.000318215	0.00711367	31	6	30	14	9	14	50	113	48	95	0.37	0.08	0.39	0.24	0.13	0.32	0.63	1.57	0.79	1.21
NONHSAG042535.3	-1.914	0.000332606	0.00733891	45	45	43	57	32	8	1	12	20	14	0.73	0.87	0.77	1.33	0.65	0.25	0.02	0.23	0.45	0.24
NONHSAG050080.2	-1.89897	0.000334815	0.00734194	70.91	33.65	65.79	25	52.13	3	11.94	23.92	19.53	2.81	2.35	2.49	1.98	1.07	2.13	0.9	0.45	0.88	1.17	0.07
NONHSAG013181.2	-1.82992	0.00033628	0.00736121	60	39	54	20	39	17	6	7	11	9	7.59	3.29	4.73	2.02	6.62	3.16	0.62	0.57	1.08	1.66
NONHSAG070144.1	-3.18357	0.000338295	0.00739527	185.77	106.4	47.71	760.36	692.07	84.65	6	19	43.48	4	0.81	0.56	0.23	4.81	3.82	0.71	0.03	0.1	0.26	0.02
NONHSAG058401.2	-2.10824	0.000365292	0.00785626	99.57	97	49.34	14.28	34	10	3.29	7	21	19	1.08	1.18	0.59	0.31	0.37	0.22	0.04	0.07	0.3	0.23
NONHSAG079237.2	3.76004	0.000365707	0.00785754	14	4	22	176.78	12.79	10	389.32	1790.8	1235.51	74.7	0.29	0.22	1.06	1.87	0.4	0.1	3.04	10.84	10.53	0.61
NONHSAG083732.1	-1.35617	0.000370432	0.00792826	353.39	316.12	335	132	160.93	74	92.05	97.07	119	73	9.25	9.88	9.73	4.97	5.34	3.69	2.53	2.97	4.32	2.07
NONHSAG034946.2	-2.3534	0.000375745	0.00801867	50	34	15	43	50	13	2	5	10	1	0.61	0.49	0.2	0.76	0.77	0.3	0.03	0.07	0.17	0.01
NONHSAG014889.2	1.5118	0.000377298	0.0080363	985.29	1453.65	942.74	1342.87	1017.11	2604.39	7215.47	3854.25	999.57	1496.59	752	1367.87	853.11	1386.28	1173.17	3907.37	4802.86	3126.34	1177.24	1543.79
NONHSAG037420.3	2.82695	0.000384484	0.00815792	191.28	119.93	2	342.73	261.05	291.13	1110.52	1248.92	244.94	4520.99	2.2	1.44	0.05	7.05	3.6	6.62	9.8	14.02	3.08	43.29
NONHSAG016232.3	-1.8162	0.000406979	0.00852073	64.3	149.5	89	67.19	113.36	19.02	20.01	20	55.34	11.79	0.69	1.94	0.95	0.99	1.42	0.24	0.14	0.3	0.75	0.15
NONHSAG038845.3	1.98957	0.000409465	0.00855658	47.26	29.27	57.51	32.06	43	13.23	190.23	156.18	70.12	454.94	0.29	0.22	0.4	0.47	0.33	0.18	1.25	1.13	0.68	3.12
NONHSAG014660.2	1.21727	0.000413546	0.00861202	598	708	990	617	733	961	2302	3161	830	1027	58.67	83.09	108.37	86.54	93.72	180.63	228.98	356.62	114.34	112.12
XLOC_024298	-2.34291	0.000413676	0.00861202	690.6	208.08	285.96	134.82	337.49	59.13	0	86.95	73.62	51.16	6.68	2.56	2.99	2.47	3.77	1.2	0	1.39	0.81	0.32
NONHSAG102306.2	1.69407	0.000416079	0.0086539	15.21	4.47	20.77	9.12	11	13.49	47.69	63.06	20.55	48.26	0.34	0.12	0.52	0.29	0.31	0.58	3.48	1.65	0.64	7.05
XLOC_001440	-3.25508	0.000423957	0.0087835	56.51	7.32	21.85	191.47	341	0	8.86	4.68	21.27	35.57	0.23	0.03	0.1	1.1	1.72	0	0.04	0.02	0.12	0.15
NONHSAG114548.1	-1.73842	0.000425469	0.00879131	112	63	86	111	87	20	5.02	31.28	41	29	0.55	0.37	0.47	0.79	0.54	0.19	0.03	0.18	0.28	0.15
XLOC_024994	1.19076	0.000432564	0.00891292	548.11	212.02	399.4	207.73	385.53	299.25	1211.66	921.99	348.81	1149.26	0.39	0.18	0.32	0.22	0.35	0.41	0.93	0.78	0.35	0.89
NONHSAG039487.3	-2.07744	0.000447412	0.00916759	574.2	196.62	196.01	1276.1	932.58	242.58	130.87	104.13	121.29	52.85	14.49	5.51	4.06	33.01	21.57	7.78	2.83	1.74	3.28	1.14
NONHSAG106182.1	1.1298	0.000454877	0.00924802	484	320	531	227	302	217	1034	834	630	1345	11.6	9.16	14.13	7.83	9.18	9.92	26.04	23.38	20.95	34.84
NONHSAG016118.2	-3.09921	0.00045593	0.00925633	198.23	115.6	50.29	812.64	715.93	95.35	7	23	46.52	4	3.36	1.71	0.97	20.38	8.71	4.64	0.19	0.8	1.27	0.02
NONHSAG000034.2	1.04424	0.00046096	0.00930718	34939.3	29790.1	38738.3	23017.3	31942.8	35545.4	108789	84631.8	37127.8	51277.4	2296.15	2480.57	2763.39	1935.12	2882.93	4137.19	7322	6126.17	3397.08	3700.16
NONHSAG048530.2	1.59938	0.000469461	0.00944433	49	27	38	28	39	53	142	153	133	34	1.51	0.99	1.3	1.24	1.53	3.11	4.58	5.5	5.69	1.13
NONHSAG072176.2	1.32988	0.000476605	0.00957063	215.7	181	292.73	201.07	175.05	424.24	163.95	567.17	469.86	867.88	2.93	2.17	3.83	3.54	1.67	12.1	1.98	6.47	8.09	9.38
NONHSAG003298.2	-1.51735	0.000484468	0.00970208	710	366	749	532	608	203	50	120	299	224	6.95	4.28	8.13	7.51	7.51	3.79	0.52	1.38	4.05	2.36
NONHSAG001935.2	-1.82284	0.000494393	0.0098562	87	100	112	62	46	9	5	24	45	24	1.66	2.28	2.37	1.7	1.11	0.33	0.1	0.54	1.19	0.49
NONHSAG078074.1	-2.68738	0.000499525	0.00993165	97.5	43.71	105.29	23.96	78.34	0	23.32	3.29	23.63	0	3.41	1.82	4.08	1.2	3.48	0	0.85	0.13	1.15	0
NONHSAG048245.3	1.57782	0.000502379	0.00996451	16.71	25.55	48.14	37.33	39.99	102.95	134.51	80.12	75.78	71.03	0.57	0.53	1.6	0.6	0.73	3.3	3.93	2.22	4.36	0.96
NONHSAG083679.2	1.27499	0.000505533	0.0100151	75.97	57.63	63.84	52.7	42.94	79.81	193.23	111	159.25	131.34	1.05	1.14	0.86	1.18	0.64	2.1	2.89	2.84	5.59	1.63
NONHSAG039839.3	1.73995	0.000520064	0.0102296	135	160	249	122	128	165	1250	614	518	88	3.77	7.36	6.74	5.14	6.34	6.92	43.81	21.65	23.13	2.83
NONHSAG065252.2	3.01915	0.000529431	0.0103648	12.01	3.01	44.33	10	28	132.96	42.93	20.57	429.71	13	0.07	0.01	0.46	0.09	0.3	1.42	0.53	0.14	2.66	0.2
NONHSAG031423.3	-2.13806	0.00053029	0.0103662	196	65	116	50	107	12	53	19	26	0	1.35	0.73	0.95	0.57	1.42	0.26	0.38	0.25	0.29	0
NONHSAG007295.3	1.89582	0.00053817	0.0104924	20	23	8	45	78	45	194	189	119	133	1.78	2.16	0.85	4.65	8.76	11.23	21.1	21.72	18.59	16.64
XLOC_006204	1.82671	0.000540585	0.0105258	34	25	18	67.56	29	106	245	78	118.6	52	0.17	0.15	0.1	0.48	0.18	1	1.29	0.45	0.81	0.28
NONHSAG058551.1	1.83281	0.000542042	0.01054	18	1	10	12	21	31	54	36	20	72	0.31	0.02	0.18	0.27	0.42	0.94	0.9	0.67	0.44	1.23
NONHSAG048288.2	-1.95057	0.000554353	0.0106761	315	435	236	689	653	100	108	79	251	17	6.06	9.99	5.03	19.08	15.89	3.66	2.19	1.78	6.69	0.35
NONHSAG063298.1	1.6172	0.000553881	0.0106761	13	12	13	17	18	15	38	43	36	99	0.1	0.13	0.09	0.1	0.14	0.19	0.32	0.6	0.31	0.71
NONHSAG110675.1	-1.58179	0.000553563	0.0106761	51	27	67	47	36	9	14	17	23	7	1.58	1	2.3	2.09	1.42	0.53	0.45	0.61	0.99	0.23
NONHSAG097428.1	1.53534	0.00056065	0.0107786	101	37	83	58	98	80	216	214	87	507	0.49	0.21	0.45	0.41	0.6	0.74	1.11	1.22	0.58	2.63
XLOC_016198	-2.07746	0.00057113	0.0109137	88.23	20.09	39.53	100.71	140.58	20	13	19	24.57	5	4.88	1.33	2.43	8	9.98	2.11	0.74	1.22	1.9	0.3
NONHSAG109710.1	1.69809	0.000578802	0.0109688	21	31	12	7	20.01	22	55	60	35	129	0.16	0.29	0.1	0.08	0.2	0.33	0.45	0.55	0.38	1.07
XLOC_026746	-1.709	0.000578303	0.0109688	167.67	119.58	75.39	198.23	222.83	57.76	33.5	18.01	57.15	47.52	0.51	0.44	0.36	0.84	0.83	0.5	0.16	0.06	0.22	0.14
NONHSAG094053.1	1.54141	0.000580564	0.0109801	22	7	18	8	10	26	41.94	22	26	61	0.32	0.12	0.29	0.17	0.18	0.72	0.65	0.38	0.53	0.96
NONHSAG015878.3	-1.80028	0.000587619	0.011085	111.99	103.95	114.98	134.77	159.04	45.29	5.97	30.97	43.62	29.78	17.62	17.98	11.57	19.97	21.51	7.32	0.52	3.21	10.1	3.48
NONHSAG045265.2	1.55814	0.000589442	0.0111099	201	102	196	156	134	406	92	487	280	880	4.27	2.59	4.62	4.77	3.6	16.43	2.05	12.1	8.24	20.17
NONHSAG043588.2	-1.76316	0.000596608	0.0112068	827.57	1275.62	292.27	948.01	1107.72	367.47	74.26	153.86	343.26	182.43	44.3	81.61	17.4	72.87	76.01	37.58	4.12	9.57	25.62	10.68
NONHSAG041128.2	1.00387	0.000606014	0.0112971	2796	2209	2736	1492	2692	2417	7873	5998.05	3388	3406	105	99.1	114.16	80.57	128.81	173.18	308.57	262.66	176.91	138.97
NONHSAG114918.1	-1.70267	0.000615163	0.0114195	32	30	24	53	41	9	6	12	17	8	3.04	3.41	2.55	7.21	5.08	1.64	0.58	1.31	2.27	0.85
NONHSAG096998.2	-1.43896	0.00061926	0.0114492	353.07	117.07	254.65	217.24	138	57.92	75.54	119.73	71.02	35.18	3.42	2.77	4.13	6.85	1.62	0.69	0.6	2.06	1.25	0.57
NONHSAG113932.1	1.59812	0.000617538	0.0114492	19	19	27	19	17	19	61	63	32	141	0.68	0.81	1.08	0.98	0.78	1.3	2.29	2.64	1.6	5.5
NONHSAG010686.3	-1.76896	0.000623138	0.0115096	220.58	149.5	162.98	398.63	408.66	78.66	24.91	137.88	77.48	43.67	4.55	3.42	4.08	14.76	16.13	2.84	1.39	3.83	2.3	0.64
NONHSAG064851.1	-1.90433	0.0006377	0.0117224	211.31	86.02	77.1	38.11	91.61	6.34	74.92	9.66	18.16	21.27	7.34	3.57	2.98	1.9	4.05	0.42	2.72	0.39	0.88	0.8
NONHSAG083609.1	1.6198	0.000652768	0.0119768	16.73	29.25	23.84	14.8	20.31	69.41	109.47	42	34.64	42.39	0.08	0.18	0.13	0.11	0.13	0.66	0.58	0.25	0.24	0.23
NONHSAG038619.3	2.09177	0.000655943	0.0120251	10.58	2	6.44	9.97	21.86	20.45	76.49	83.41	22.4	13.19	0.53	0.04	0.37	1.01	1	2	2.76	4.33	1.97	0.5
NONHSAG104186.2	1.2477	0.000679019	0.0123661	1941.38	1721.65	1649.21	2112.59	1637.97	4034.7	7006.27	5346.48	1828.71	2005.17	9.65	11.06	13.67	27.91	10.7	45.84	57.86	41.34	16.28	12.14
NONHSAG088747.2	-2.02254	0.000680089	0.0123754	122	49	283.73	86.99	143.96	32.94	69.69	7	28	11	0.41	0.21	1.3	0.53	0.81	0.76	0.73	0.1	0.14	0.08
NONHSAG008866.3	-1.64029	0.000681863	0.0123975	120	44	65	24	57	16	8	13	21	29	1.39	0.61	0.84	0.4	0.83	0.35	0.1	0.18	0.37	0.36
NONHSAG021421.2	-1.46077	0.000686584	0.0124526	37.27	23.55	27.23	38.54	31.24	6	15.85	11.17	12.96	9.04	0.48	0.36	0.39	0.71	0.5	0.15	0.21	0.17	0.23	0.12
NONHSAG109239.1	-1.07955	0.000709768	0.0128116	748.01	528	563	287.07	489	85	230	246.05	297	330	6.82	5.75	5.69	3.77	5.62	1.48	2.22	2.63	3.75	3.23
NONHSAG057831.2	1.04702	0.000713312	0.0128425	407.19	204.53	405.05	246.34	244.1	519.07	786.48	685.99	369.16	476.64	1.43	0.89	1.46	0.78	0.78	4.6	3.86	3.68	1.43	1.96
NONHSAG103252.1	1.10825	0.000735953	0.0131144	2685.92	1180.13	3732.34	2323.17	2578.15	3526.15	8881.47	6117.46	3476.44	3500.67	151.09	83.99	227.23	189.62	180.77	374	530.77	407.42	274.47	204.09
NONHSAG053897.2	1.20129	0.000741175	0.0131831	423	199	307	257	311	468	1218	852	396	300	60.5	34.08	49.14	52.32	58.96	128.62	173	138.7	80.11	48.61
NONHSAG041692.2	1.37766	0.000773127	0.0136417	20.21	21	20	24	27.76	21.6	59.08	69.81	66.96	76.16	1.96	1.52	1.38	3.74	3.01	2.8	4.76	8.21	6.21	14.75
NONHSAG051260.2	1.71911	0.000780004	0.0137302	18	13.1	24	38.78	36	25	85	106.93	44.65	195.54	0.2	0.17	0.29	0.61	0.49	0.52	0.97	1.36	0.67	2.28
XLOC_007828	1.57246	0.000806477	0.0140952	45	19.06	14.02	15.62	20.43	68.99	39.68	95.11	39	54.91	0.44	0.22	0.15	0.22	0.25	1.28	0.41	1.08	0.52	0.57
NONHSAG028918.3	1.03899	0.000812782	0.0141718	339.03	311.16	374.75	193.36	330.63	270.84	1137.36	462.35	565.23	690.7	5.74	6.22	7.13	4.79	7.04	8.71	24.44	9.09	13.1	12.72
NONHSAG083747.2	-1.86371	0.000816966	0.0142223	84	23	26	30.82	39	9.41	3	9	20	6.02	0.7	0.37	0.22	0.73	0.49	0.13	0.02	0.24	0.99	0.05
NONHSAG041718.2	-1.08379	0.000859834	0.0147852	508.23	399.01	515.76	281.14	327.45	68.25	156.29	236.13	193.43	278.38	8.15	7.64	9.17	6.49	6.63	2.08	2.64	4.44	4.41	4.81
NONHSAG041375.3	3.01212	0.000864989	0.0148491	25.26	147.52	16.21	10.16	11.72	52.22	959.8	758.34	79.55	21.44	0.1	1.64	0.07	0.06	0.06	1.05	6.33	7.66	1.41	0.09
XLOC_018909	-2.17924	0.000871783	0.0149449	134	82	134	30	65	9	0	16	44	16	0.75	0.54	0.83	0.24	0.46	0.1	0	0.1	0.34	0.1
NONHSAG082976.1	1.86493	0.000876781	0.0149828	27.98	13.9	14.56	4.13	7.63	20.84	92.36	77.28	30.11	13.47	1.45	0.86	0.84	0.31	0.51	2.06	4.96	4.65	2.17	0.76
NONHSAG010456.2	-1.83698	0.000886099	0.0150814	43	30	20	67	54	15	10	10	15	4	3.07	2.56	1.59	6.86	4.97	2.05	0.73	0.83	1.5	0.31
NONHSAG036196.2	-1.51929	0.000899011	0.0152424	26.62	36.13	43.76	18.13	23.68	5.83	11.21	9.17	15.11	6.82	0.32	0.52	0.58	0.31	0.36	0.13	0.14	0.13	0.25	0.09
NONHSAG007675.3	2.6123	0.000908797	0.0153496	5	8	24	17	7	167	14	23.23	55	18	0.05	0.07	0.34	0.36	0.06	4.31	0.16	0.4	0.69	0.23
NONHSAG078433.1	1.6218	0.000916931	0.0154204	20.72	5.23	26.44	26.8	9.93	19.42	84.1	51.79	65.52	50	0.26	0.08	0.33	0.44	0.14	0.41	1.09	0.68	1.13	0.63
XLOC_013551	-2.34524	0.000915796	0.0154204	1124	909	1110.98	542.23	757.13	198.09	7	84.55	377	24	3.75	3.55	4.29	2.68	3.3	1.28	0.02	0.4	1.84	0.09
NONHSAG107835.1	1.52266	0.000920177	0.0154591	56.2	36.16	95.02	85.02	66.65	43.01	164.3	207.12	332.25	221.45	0.56	0.08	0.18	0.22	0.35	0.14	0.31	0.43	0.81	1.35
NONHSAG010453.3	-1.44716	0.00093059	0.0155867	380.89	258	164	368.64	303.39	138	79.6	81.31	109.74	60.81	9.17	7.38	4.1	15.47	15.41	7.41	3.68	2.68	4.05	2.66
NONHSAG084043.1	-2.34314	0.000935767	0.0156615	249.28	109.46	137.09	34.55	110.63	14.01	1.45	63.02	27	3.79	1.11	0.58	0.68	0.22	0.63	0.12	0.01	0.33	0.17	0.02
NONHSAG053895.2	1.10418	0.000946731	0.0158091	362	300	362	176	253	279	1094	831	441	379	643.06	676.67	800.74	408.27	716.78	1013.52	1610.88	1529.12	1257.9	973.41
NONHSAG057696.1	-1.9009	0.000951955	0.0158724	160	116	136	117	142	38	3	29	63	19	11.5	9.72	10.46	12.73	13.46	5.57	0.16	2.29	6.1	1.53
XLOC_010598	-1.62721	0.000974269	0.016147	186.8	110.53	160.43	45.31	76.04	42.02	22.02	31.98	41.81	16.77	2.52	1.74	2.29	0.89	1.3	1.07	0.32	0.49	0.81	0.24
NONHSAG034512.2	-1.85975	0.000979053	0.016155	190	64.42	41.21	55.09	168.96	23.18	25.65	16.8	48.91	8.33	2.26	0.92	0.54	0.95	2.54	0.53	0.32	0.23	0.81	0.11
XLOC_002976	-1.55892	0.000978363	0.016155	77.38	30.19	51.78	29.14	47.79	15.93	11.23	11.04	22.2	8.42	0.86	0.4	0.64	0.47	0.67	0.34	0.13	0.14	0.34	0.1
NONHSAG047821.3	1.65215	0.000980724	0.0161692	29	11	11	26	16	25	88	64	17	106	0.96	0.55	0.68	2.6	1.09	4.37	6.21	4.39	2.73	7.49
NONHSAG070715.2	2.37238	0.000996783	0.0163244	26	5	10	20	24	158	70	71	42	6	0.21	0.05	0.09	0.22	0.24	6.72	0.91	0.66	0.46	0.15
NONHSAG019017.2	-2.02044	0.00100439	0.0163927	106.28	98	132.98	54.73	47.62	20.38	3.26	7.86	46.29	12.78	2.8	3.08	7.81	2.07	1.59	1.02	0.09	0.24	1.69	0.36
XLOC_016917	1.34504	0.00100466	0.0163927	93.81	35.18	88.57	89.04	114.78	66.72	348.47	228.66	219.7	205.84	0.28	0.16	0.57	0.74	0.76	0.78	1.03	0.64	0.85	1.24
NONHSAG083608.1	-3.21348	0.00102191	0.0166128	191	36	51	400	120	47	0	2	7	7	93.18	21.36	28.76	269.07	85.43	44.62	0	1.05	5.12	4.37
XLOC_026531	1.84665	0.00105281	0.0169654	369.89	237.76	322.76	289.06	352.63	2422.46	502.93	407.08	332.97	518.83	0.38	0.29	0.36	0.43	0.45	4.7	0.55	0.49	0.47	0.57
NONHSAG111746.1	1.37458	0.00109787	0.0175382	41.34	24	66.27	29	32.63	33	159.9	118.01	91.22	87.8	1.23	0.85	2.19	1.24	1.23	1.87	4.99	4.1	3.77	2.83
NONHSAG010455.2	-1.46742	0.00110344	0.0175764	245	163	122	286	262	89	49	49	97	63	4.51	3.58	2.49	7.58	6.1	3.12	0.95	1.06	2.47	1.25
NONHSAG025011.3	2.35056	0.00111288	0.0176648	9.31	7.16	7.02	31.78	5	99	113.89	33.4	12	26.64	0.14	0.14	0.11	0.75	0.11	4.55	2.35	0.82	0.28	0.42
NONHSAG055442.3	-1.78009	0.00113438	0.0179247	50	73	116.09	40	69	14	11.4	15	43.08	6	1.79	2.81	3.97	1.9	2.95	1.04	0.78	0.7	1.95	0.2
NONHSAG058184.2	1.05248	0.00114249	0.0180295	373	141	266	128	154	237	555	334	430	475	5.29	2.37	4.16	2.62	2.74	6.32	8.27	5.53	8.4	7.23
XLOC_030556	1.63787	0.00114842	0.0180971	94.13	63.92	105.75	126.89	112.96	298.05	511.26	445.17	152.7	54.52	0.36	0.4	0.39	0.72	0.79	2.21	2.44	2.31	0.84	0.14
XLOC_007933	1.66923	0.00116714	0.0183139	10.72	7	15.14	28.38	30	48.95	59.63	72.42	65.64	29.32	0.45	0.17	0.49	0.96	0.77	1.94	1.9	1.88	1.95	0.89
NONHSAG002324.2	-2.06291	0.00116822	0.0183179	179.44	107.55	154.31	78.67	31.94	13.68	23.76	38.49	0	52.3	3.09	2.21	2.95	1.95	0.7	0.45	0.43	0.78	0	0.97
NONHSAG009142.2	-1.52297	0.00120809	0.0187541	233	134	328	100	168	35	25	57	126	54	2.42	1.66	3.78	1.5	2.2	0.69	0.27	0.69	1.81	0.6
NONHSAG016244.2	-2.56089	0.00120844	0.0187541	52.33	46.9	19.84	64.11	175.57	7.85	2	1	36.07	7.51	27.31	30.17	12.01	47.57	134.47	7.99	0.94	0.56	30.8	5.05
NONHSAG042688.2	1.3885	0.00121388	0.0187939	90.53	75.09	127.21	61.7	75.74	258.25	195.87	302.13	103.78	123.76	3.78	3.91	5.88	3.13	3.98	20.73	8.48	14.78	6.18	5.55
NONHSAG078858.1	-2.84947	0.00122969	0.0189855	108	60	10	248	193	39	5	4	17	2	4.94	3.28	0.51	16.28	11.27	3.4	0.24	0.21	1.08	0.1
NONHSAG039362.3	-2.11542	0.00124244	0.0191556	81	30.04	108.78	73	61	14.77	1	22.58	28.21	3	0.98	0.33	0.72	1.34	0.99	0.12	0	0.26	0.28	0.08
NONHSAG051231.2	-2.15834	0.00127391	0.0195589	82	83	35	175.58	222	53	11	17	19	10	0.98	1.39	0.19	3.54	4.91	1.58	0.38	0.38	0.51	0.06
NONHSAG008038.2	1.87888	0.00128579	0.0196322	21.39	20.29	27.87	8.44	4.74	5.91	91.78	73.2	28.35	116.1	1.32	1.49	1.91	0.75	0.38	0.7	5.83	5.23	2.44	7.84
NONHSAG036474.2	-1.27315	0.00130564	0.0199079	146	119	121	195	142	47	84	49	62	43	3.85	3.75	3.54	7.41	4.75	2.36	2.33	1.51	2.27	1.23
NONHSAG113033.1	1.56462	0.00134632	0.0204436	18.99	9	19.97	18.1	8.01	27	20.98	43.95	28.56	92.83	0.28	0.16	0.33	0.39	0.15	0.76	0.33	0.76	0.59	1.48
NONHSAG000092.2	-1.99474	0.00135193	0.0205056	30.28	79.61	36.66	55.46	50.84	0	17.73	16.02	25.79	5.19	2.63	8.27	3.55	6.89	5.73	0	1.57	1.6	3.14	0.5
NONHSAG000195.3	-1.44476	0.00135226	0.0205056	522.23	322	416.67	353	408	192	50.97	137.75	168	65	6.71	5.61	5.36	5.57	8.07	4.33	0.87	1.81	3.77	1.46
NONHSAG026890.3	-2.21967	0.001356	0.0205482	214.93	213.49	163.51	35.02	95.44	23.21	4.38	19.08	75.4	6	3.08	3.48	2	0.77	1.05	0.54	0.01	0.13	1.3	0.02
NONHSAG010999.3	-2.18965	0.00138362	0.0209095	77	80	41.03	221	264.24	59	10.15	21	21	13.16	6.45	6.48	2.22	19.08	22.98	9.5	1.12	1.41	2.62	3.22
XLOC_024436	1.74855	0.0013927	0.0210036	20.74	19.73	14.23	13.68	25.03	30.98	166.49	70.83	13.58	36.26	0.2	0.16	0.08	0.1	0.19	0.49	0.98	0.47	0.17	0.31
NONHSAG028530.2	1.47443	0.00140206	0.0210412	9.03	15	22	19.16	26	34	77	68	40.36	27.85	0.17	0.33	0.45	0.54	0.68	1.28	1.51	1.56	1.18	0.58
NONHSAG021309.2	-1.71856	0.0014086	0.021072	33	22	38	22	22	7	1	3	15	11	1.04	1.01	1.81	0.76	0.73	0.52	0.05	0.1	0.45	0.5
XLOC_021838	-1.36939	0.00141183	0.0210906	220.16	96	176.1	95.59	55.98	30.74	31.56	68.58	50.53	43.43	2.58	1.7	2.88	2.49	0.72	0.69	0.63	1.16	0.94	0.58
NONHSAG054718.3	-1.61405	0.00141686	0.0211372	80.75	79.1	64.05	152.02	250.05	31.01	77.66	23.1	37.01	32.27	1.44	1.02	1.64	1.94	3.82	0.68	0.6	0.55	0.72	0.33
XLOC_008681	-1.66197	0.00142556	0.0211955	226.43	174.18	406.14	46.04	397.88	41.37	28	86.97	124.12	75.63	2.54	2.59	5.63	0.66	6.07	1.4	0.4	1.55	1.89	0.81
NONHSAG028405.3	-1.84632	0.00144203	0.021426	59.76	28	38.08	74.04	55	6.39	6	8	37.04	8	1.13	0.51	1.41	3.2	1.14	0.3	0.1	0.35	1.23	0.12
NONHSAG027339.2	1.52645	0.00145805	0.0215769	15.24	11.03	25.75	20	36	47	47.03	53.22	98.51	39.68	0.57	0.23	0.57	0.61	1.41	1.99	2.1	2.93	3.23	0.76
NONHSAG096130.2	1.31416	0.0014735	0.0217474	223.93	164.47	162.76	151.96	232.94	536.21	532.81	609.15	190.11	191.87	12.79	9.24	10.19	11.97	15.37	28.09	20.06	17.25	15.07	11.17
NONHSAG109871.1	-2.19753	0.00147794	0.0217693	634	573	747	271	430	90	5	75	287	21	14.8	15.97	19.35	9.11	12.72	4	0.12	2.05	9.29	0.53
NONHSAG036451.2	1.62307	0.00150889	0.0221367	27.14	7.59	14.99	19.57	14.03	29.53	85.44	87.42	24.48	19.89	0.72	0.24	0.44	0.77	0.47	1.73	2.98	3.26	1.01	0.57
NONHSAG004247.3	-1.42918	0.00151275	0.022164	65.09	67	94.01	76.04	96.77	29.36	11	30.51	32.51	31.15	1.54	1.95	3.48	2.19	3.03	2.05	0.5	1.16	1.43	2.44
NONHSAG053220.2	2.14075	0.00151743	0.0222031	7.3	23.17	21.23	0	9.89	35.37	75.65	44.58	9.35	104.9	0.31	1.17	1	0	0.53	2.85	3.32	2.19	0.55	4.82
XLOC_010629	-1.57049	0.0015375	0.0224225	88	23	102	31	51.6	12	7	19	19.01	33	1.85	0.58	2.38	0.94	1.37	0.48	0.15	0.47	0.55	0.75
NONHSAG110480.1	-1.50239	0.00158666	0.023003	199	125	89	54	78	36	14	34	48	33	7.83	5.96	3.81	3.1	3.94	2.54	0.54	1.57	2.66	1.42
NONHSAG072707.2	1.28562	0.00161196	0.0232933	82.99	67	123.74	76	81	72.42	433	233	103.52	225.28	4.56	1.78	3.72	8.22	12.66	7.4	23.52	8.49	4.27	6.41
NONHSAG011276.3	-1.84714	0.00161469	0.0233176	617.47	526.48	465.37	247.39	347.05	183.79	13.21	52.42	165.26	60.51	21.66	22.07	18.1	12.41	15.53	12.33	0.58	2.38	8.08	2.25
NONHSAG110834.1	-2.6313	0.00161746	0.023337	176	62	83	57	48	19	0	4	28	0	3.31	1.39	1.73	1.54	1.14	0.68	0	0.09	0.73	0
NONHSAG073786.2	-1.35645	0.00162136	0.0233529	162.14	75.74	115.83	56.48	97.81	16.33	37.12	35.56	65.36	26.48	3.92	1.26	3.33	1.36	2.64	0.36	0.19	2.08	1.98	0.21
NONHSAG006153.2	-1.96502	0.00163564	0.0234973	159.85	162.48	157.26	134.62	123.41	31.53	1.18	68.6	53.05	13.23	2.7	3.28	2.95	3.28	2.64	1.02	0.02	1.36	1.24	0.24
NONHSAG003081.2	1.85333	0.00167696	0.0239973	27.35	73.36	19.47	62.51	46.94	47.67	450.56	264.31	78.99	61.37	1.12	3.58	0.88	3.67	2.45	3.72	19.18	12.58	4.49	2.73
NONHSAG107496.1	-1.22627	0.00168688	0.0240614	242	171	206	99	110	45	44	56	91	86	2.77	2.34	2.62	1.64	1.59	0.98	0.53	0.75	1.44	1.06
NONHSAG105259.1	-1.49654	0.00170362	0.0242689	66	53	49	42	88	29	12	15	15	21	0.62	0.59	0.51	0.57	1.04	0.52	0.12	0.17	0.19	0.21
NONHSAG032247.3	2.40682	0.00174839	0.0248426	17	7	38	18.05	11	166.44	49	17.93	123.01	7	0.5	0.32	0.4	0.14	0.24	4.77	0.51	0.43	1.46	0.11
NONHSAG018514.2	-1.43121	0.00175258	0.0248702	87.88	26	52	53.72	84	12.19	39.18	10.18	21.12	24.59	0.49	0.15	0.38	0.51	0.63	0.11	0.26	0.09	0.21	0.13
NONHSAG070848.1	1.00347	0.00177906	0.0251492	246.24	265.52	238.32	294.52	285.78	303.55	457.84	392.33	499.36	999.97	31.28	40.38	33.85	53.34	47.84	74.03	58.19	56.94	89.51	143.02
NONHSAG108664.1	-1.28565	0.00178733	0.0252398	105.52	65.74	67	62.61	68.89	30.72	22.01	21.51	25	37.47	0.35	0.26	0.25	0.3	0.29	0.2	0.08	0.08	0.12	0.13
NONHSAG041059.2	1.89789	0.0017984	0.0253579	16	12	13	24	16	22	104	110	62	6	0.46	0.41	0.42	1	0.59	1.21	3.15	3.71	2.49	0.19
NONHSAG080277.1	1.91576	0.00180463	0.0253808	6	18	18	7	0	22	73	43	21	24	0.23	0.82	0.76	0.38	0	1.6	2.91	1.91	1.11	1
XLOC_008351	-1.73839	0.00180952	0.0254025	511.37	145	143.07	50.21	149	38.09	30.18	34.77	113.99	28.79	3.92	1.23	1.22	0.75	1.55	0.46	0.24	0.3	1.03	0.14
NONHSAG110857.1	-1.37548	0.00184752	0.0257708	47	48	39	23	28	7	21	11	19	9	0.76	0.93	0.7	0.54	0.58	0.22	0.36	0.21	0.43	0.16
XLOC_003503	1.63646	0.00186165	0.0259353	36.31	23.16	15.8	21.32	2.17	18.21	82.63	59.03	46.31	102.83	0.88	0.63	0.35	0.45	0.03	1.02	2.7	1.56	1.98	3.75
NONHSAG002048.3	-1.26563	0.0018683	0.0260007	79	70	55	39.2	52	10	26.2	29.03	32.18	19	2.58	1.8	2.48	0.68	2.05	0.06	0.53	0.35	0.64	0.79
NONHSAG024775.2	-2.14687	0.00189312	0.026251	42.51	26.84	21.89	46.85	64.44	16.12	5.35	2.27	0	16.54	1.18	0.89	0.67	1.87	2.27	0.85	0.16	1.02	0	0.5
NONHSAG009838.3	-1.63157	0.00191222	0.0264179	432.77	533.64	256.74	344	299.31	162.61	128.04	145.77	69.16	15.17	25.48	39.12	16.97	28.93	27.78	20.77	9	16.19	6.27	1.33
XLOC_015798	-3.02348	0.00191302	0.0264179	284.79	228.51	136.5	5.09	24	16.46	1	12.92	34.06	0	1.5	1.3	0.79	0.07	0.3	0.18	0.01	0.1	0.28	0
NONHSAG093598.1	1.56295	0.00192354	0.0265299	89.08	72.68	66.99	65.69	75.57	61.13	222.84	153.31	61.34	661.27	0.45	0.44	0.37	0.48	0.48	0.59	1.19	0.91	0.43	3.57
NONHSAG109968.1	-1.47219	0.00192509	0.0265348	37.51	36	69.39	28.04	38.21	13.04	6.11	16	21	11.08	0.04	0.05	0.08	0.04	0.05	0.03	0.01	0.02	0.03	0.01
NONHSAG090177.1	2.00191	0.00193321	0.0266135	29	25	37	89	26	333	72	126	85	58	0.33	0.34	0.47	1.47	0.38	7.27	0.87	1.7	1.35	0.72
NONHSAG023215.2	1.25669	0.00196225	0.0269145	76	61	110.63	70	58.25	128	76	164	191.95	278.55	3.18	3.05	5.14	4.21	3.11	10.22	3.31	7.99	11.17	12.68
NONHSAG106915.1	-2.11569	0.00197601	0.0270847	38	19	32	78	65	14	1	16	14	2	1.05	0.63	0.98	3.09	2.27	0.74	0.03	0.52	0.54	0.06
NONHSAG033390.3	-2.32988	0.00198832	0.027186	69186.4	46849.3	16144.6	158668	110782	27849	2058.6	1411.93	20936.7	14450.7	5107.22	4185.87	1295.43	17071.4	10444.9	3917.09	153.86	110.76	2163.69	1131.65
NONHSAG114489.1	-1.73893	0.00202245	0.0275505	131.7	85	137.72	60.19	60	17	74.96	9	25.4	6.01	0.64	0.5	0.75	0.42	0.37	0.16	0.39	0.05	0.17	0.03
NONHSAG007523.3	-1.37652	0.00204871	0.0278225	61.88	38.06	67.35	26.6	49.12	10.01	12.29	10.83	30.17	22.16	0.93	0.29	0.42	0.5	0.57	0.38	0.6	0.27	0.18	0.61
NONHSAG032399.3	1.14207	0.00205576	0.027901	175.73	92.04	121.27	138.3	107.9	121.74	274.19	229.23	192.02	587.39	5.23	3.02	4.9	6.74	2.57	7.16	22.9	9.81	17.08	11.75
NONHSAG082832.2	-1.23639	0.00206166	0.0279639	90.73	40	59	58	68	10	25	35.06	31.03	27	0.98	0.49	0.5	1.33	1.41	0.31	0.66	0.84	0.29	0.46
NONHSAG084044.1	-2.13602	0.00206995	0.028042	150.88	99.58	142	39	64	13	0	32	45	6	1.54	1.31	1.6	0.61	0.83	0.25	0	0.47	0.65	0.07
NONHSAG022584.3	-1.32435	0.00209813	0.0283543	123	60.63	78.06	117.01	95	36.96	29.07	48.75	33	24	2.44	2.4	3.59	4.06	2.42	3.81	0.51	1	0.88	0.44
NONHSAG016111.3	-2.53994	0.00213487	0.0287278	18109.1	6213.48	4275.12	46313.7	38242.2	7483.33	703	457	5925.21	829.59	6445.28	2600.39	1709.7	21539.9	19659.6	4622.29	226.07	179.4	2879.44	363.54
NONHSAG031993.3	1.47909	0.00214175	0.0287678	45.2	18.97	48.74	26.17	5.86	47.67	53.88	74.88	74.69	125.09	2.91	1.82	4.52	3.1	0.16	7	4.57	5.92	6.83	11.73
NONHSAG008893.3	-1.27703	0.00216379	0.0289934	341	199	296	99	207	56	95	100	130	39	22.68	14.98	21.48	9.46	17.29	6.34	6.62	7	11.3	2.81
NONHSAG054363.2	-2.12239	0.00218433	0.0291979	36.29	35.49	29.61	44.26	66.32	0	0	13.72	8.38	29.19	0.82	0.96	0.75	1.45	1.91	0	0	0.36	0.26	0.72
NONHSAG050011.2	-1.62795	0.00218712	0.0292175	80.61	25.16	22.26	18.38	32.46	2.55	17.18	20.25	9.75	4.08	4.29	1.86	1.15	1.47	1.92	0.28	0.84	1.43	0.76	0.29
NONHSAG073295.2	-1.8374	0.00222195	0.0294835	27	39	18	111	101	21	11	17	12	18	0.51	3.25	0.24	4.68	2.96	1.18	0.14	0.24	0.54	0.84
NONHSAG047370.3	-1.90025	0.0022278	0.029529	39.26	147.43	47.88	49.93	80.09	35.18	11.38	17.85	12	6	5.28	29.73	10.54	12.35	21.42	8.86	1.35	7.08	3.4	0.8
NONHSAG024957.2	1.76378	0.0022372	0.0296182	10.04	30.96	12.88	6.36	32.11	12.45	42.94	52.08	76.91	142.84	0.81	2.99	1.16	0.74	3.35	1.92	3.54	4.85	8.69	12.74
NONHSAG109662.1	1.51614	0.00226364	0.0298787	33	10	12	8	12	50	34	25	20	56	8.35	3.04	3.43	2.85	4.19	24.45	8.18	7.04	7.3	16.77
NONHSAG017628.3	-1.504	0.00228407	0.0300696	456.13	395.69	327.89	1315.98	1211.04	205.8	347.17	186.84	417.35	102.4	2.78	2.24	5.64	10.42	9.97	3.33	2.54	0.6	3.14	1.17
XLOC_000984	2.09706	0.00228898	0.0300696	45.82	35.13	48.12	46.37	22.49	391.31	60.01	58.01	42.44	64.38	0.07	0.07	0.08	0.11	0.05	1.71	0.1	0.11	0.09	0.11
NONHSAG045401.2	-1.3045	0.00229922	0.03017	104.77	57.22	42.07	46.4	80.42	20.13	25.28	18.49	15.8	46.3	4.94	3.25	2.23	3.15	4.9	1.82	1.28	1.02	1.09	2.43
XLOC_004912	2.13029	0.00231153	0.0302707	76.99	29.72	76	75.81	33	21.83	100.02	196.28	50.31	1032	0.3	0.14	0.33	0.43	0.16	0.16	0.42	0.9	0.27	4.34
XLOC_008683	-1.57634	0.00231956	0.0303272	78.16	92.25	159.4	88.42	86.86	42.82	6.56	32.46	35.45	28.05	0.73	0.95	1.49	1.12	0.79	0.72	0.05	0.3	0.33	0.33
NONHSAG105162.1	2.37066	0.00235976	0.0306894	54	4	28	5	5	89	4	94	41	185	6.14	0.54	3.55	0.81	0.74	19.4	0.46	12.24	6.56	23.54
NONHSAG024735.3	-1.74794	0.00238665	0.0308385	91.21	67	101.57	55.85	98.96	14	18.01	8.4	62.04	6.08	0.45	1.05	1.1	0.84	0.66	0.26	1.59	0.1	0.65	0.05
XLOC_026374	-2.28271	0.00238359	0.0308385	29.4	5.06	87.73	123.58	198.88	7.12	12.54	36.01	28.78	5.12	0.24	0.1	0.83	1.45	1.96	0.23	0.29	0.33	0.54	0.09
NONHSAG039339.2	-1.22034	0.0024134	0.0311124	58.48	48	90	30	51	10	29.07	29	20.48	25	1.04	1.02	1.78	0.77	1.15	0.34	0.54	0.6	0.5	0.48
XLOC_001395	-1.53753	0.00242755	0.0312632	37.47	23.45	23.98	63.5	48.15	13.55	20.67	15.04	5	11	0.24	0.18	0.17	0.6	0.4	0.17	0.14	0.12	0.05	0.08
NONHSAG066751.1	-2.58531	0.0024855	0.0318009	195.96	323	60.04	14.63	77	30.46	48.07	0	10.94	6.76	0.77	1.52	0.26	0.08	0.38	0.23	0.2	0	0.06	0.03
NONHSAG025230.2	-2.23867	0.00253577	0.0321648	79	57	74	16	46	27	2	2	5	5	5.53	4.35	4.7	0.89	3.02	3.22	0.07	0.2	0.44	0.49
NONHSAG014152.3	1.90249	0.00259162	0.0326457	21.71	4.43	31.84	15	6.15	70.02	92.4	54.71	6.98	34.62	0.26	0.07	0.41	0.25	0.09	1	1.21	0.79	0.08	0.46
NONHSAG053450.2	-1.2378	0.00259287	0.0326457	56	39	49	39	67	7	23	21	30	21	1.03	0.85	1	1.03	1.55	0.24	0.44	0.45	0.76	0.42
NONHSAG081556.1	-1.48057	0.00258893	0.0326457	36	24	25	23	45	12	13	6	13	5	1.12	0.89	0.86	1.03	1.78	0.71	0.42	0.22	0.56	0.17
NONHSAG048995.2	-1.84687	0.00260248	0.0326883	56	91	41	97	92	39	8	8	21	11	9.73	14.84	4.13	12.53	10.8	6.74	0.74	3.95	5.16	6.84
NONHSAG020008.3	1.94332	0.00261095	0.0327133	98	30	58.66	27	16	58.77	298.52	412.65	37	31.57	7.97	2.89	4.62	2.96	1.42	8.5	24.88	36.59	3.72	2.52
XLOC_008753	-2.95639	0.00261706	0.0327383	132	76	35	814	825	110	9	14	55	2	0.41	0.3	0.12	3.77	3.26	0.66	0.03	0.05	0.24	0.01
NONHSAG098496.1	1.25763	0.00265449	0.033101	62	39	76	69	57	39	182	174.47	93	259	1.63	1.23	2.22	2.62	1.91	1.96	5.04	5.38	3.4	7.39
NONHSAG096448.1	1.55093	0.00266493	0.0331938	17.57	13.27	23.98	14.43	18.05	19.37	50.58	27.19	22.73	143.3	0.25	0.23	0.45	0.3	0.32	0.84	0.76	0.46	0.45	2.2
NONHSAG055652.2	1.43206	0.00269274	0.0334459	93.9	15.83	85.1	39.36	34.15	65.68	183.59	133.18	200.71	71.31	2.16	0.63	1.91	1.71	1.32	2.1	4.02	3.48	5.47	2.33
NONHSAG007862.3	-1.39859	0.00270515	0.033506	202.84	68.6	126.67	55.27	123.18	12.79	30.03	27.11	47.71	90.97	3.05	1.5	1.69	1.36	5.44	0.54	1.61	0.87	1.21	1.3
NONHSAG055086.2	-2.80728	0.00270369	0.033506	49.02	45	36	13	110	7	0	0	22	0	0.45	0.49	0.37	0.18	1.26	0.12	0	0	0.26	0
NONHSAG096828.2	-1.36481	0.00270969	0.0335434	92	38	73	39	56	24	10	16	17	35	1.56	0.77	1.82	1.31	1.2	0.78	0.18	0.41	0.4	0.64
XLOC_004585	-1.45209	0.0027228	0.033668	70	29	49	21	39	5	7	11	15	34	0.57	0.28	0.44	0.25	0.4	0.08	0.06	0.1	0.17	0.3
NONHSAG092899.1	-2.0149	0.00273269	0.0337384	401.31	151.43	254.5	130.94	131.47	81.95	4.86	68.05	38.57	6.96	3.23	1.37	2.14	1.43	1.26	1.27	0.04	0.61	0.4	0.06
XLOC_008682	-1.24521	0.00274184	0.0338251	330.5	230.68	390.76	279.56	273.88	150.9	58.75	76.42	149.87	105.81	0.55	0.44	0.69	0.64	0.55	0.47	0.1	0.15	0.33	0.19
XLOC_010976	-1.53514	0.00278837	0.034173	59.97	25.61	33.06	73.38	110.99	17.28	35.15	24.29	8.92	15.36	0.35	0.18	0.22	0.67	0.9	0.23	0.24	0.2	0.09	0.1
NONHSAG105758.1	2.07032	0.00288134	0.0350984	11	11	6	18	24	123	29	33	35	12	0.9	1.08	0.55	2.12	2.55	19.34	2.43	3.13	4.03	1.09
NONHSAG017721.2	-1.32675	0.00289332	0.0351488	44	34.04	33	21	51	7	12	14	22.95	12	1.92	1.78	1.6	1.32	2.84	0.58	0.55	0.71	1.39	0.57
NONHSAG018852.2	-1.2889	0.00290233	0.0351488	217.65	242.86	188.81	316.99	217.39	62.24	99.67	173.31	26.03	127.2	4.99	6.64	4.8	10.46	6.31	2.72	2.4	4.65	0.83	3.15
NONHSAG029584.3	2.23012	0.00289912	0.0351488	26	16	11	3	12	0	111	100	78	26	0.57	0.47	0.32	0.03	0.2	0	3.94	2.38	2.35	0.51
NONHSAG035131.2	-1.20139	0.0029034	0.0351488	109	90	83	39	62	27	30	27	32	35	4.2	6.14	5.83	3.2	5.46	4.12	1.5	2.47	1.32	1.65
XLOC_019469	-1.72373	0.00289965	0.0351488	78	38.92	66	28	57.21	10	1	17.01	33	9.28	0.54	0.32	0.51	0.28	0.5	0.13	0.01	0.14	0.32	0.07
NONHSAG010207.2	1.25413	0.00291794	0.0352403	16.01	21.02	36	23.07	30	23	75.81	49.01	70.72	81.03	0.2	0.32	0.51	0.43	0.48	0.55	1.01	0.73	1.25	1.1
NONHSAG018336.2	-1.52706	0.00296664	0.0356707	40	11	39	27	29	13	5.89	5	10	10	0.31	0.1	0.33	0.3	0.28	0.19	0.05	0.05	0.11	0.08
NONHSAG111385.1	-1.31093	0.00298742	0.0358377	99.88	46.47	60.97	40.56	42.56	21.77	19.2	31.27	7.94	25.37	20.13	11.72	15.36	12.33	11.65	9.08	3.65	7.23	2.14	6.2
NONHSAG001284.3	1.77062	0.00304687	0.0364323	36	4.01	18	29	16	92	18.15	76	30	87	0.89	0.16	0.77	1.56	0.71	4.48	0.49	1.56	1.42	2.35
NONHSAG002430.3	-1.5472	0.00305789	0.0364794	145	51	64	68	40	12	8	25	49	18	2.3	0.79	0.91	1.4	0.42	0.48	0.29	1.94	0.51	0.31
NONHSAG048646.2	-1.19689	0.00305288	0.0364794	132.3	81.93	130.49	117.11	144.73	49.44	29.55	45.07	53.32	63.26	4.86	3.6	5.35	6.27	6.82	3.49	1.13	1.95	2.72	2.55
NONHSAG081877.1	-1.34673	0.00305662	0.0364794	33.15	42.22	42.13	24.64	30.25	12.22	12.53	8.92	18.67	9.31	1.24	1.88	1.75	1.32	1.44	0.87	0.49	0.39	0.97	0.38
NONHSAG106194.1	-1.51513	0.00305577	0.0364794	193.06	53.91	115.42	65	63.91	36.97	9	32	39.87	23.63	13.59	4.54	9.05	6.56	5.8	4.98	0.65	2.61	3.92	1.83
NONHSAG051516.3	1.10103	0.00306634	0.0365268	353.37	270.69	387.61	225.02	289.19	361.93	476.53	616.31	235.14	1552.71	2.83	2.47	3.42	3.67	4.07	5.28	4.43	5.95	2.53	13.3
NONHSAG060113.2	2.2398	0.00306606	0.0365268	30	14	10	26	16	49	16	34.01	284.12	12.99	0.29	0.11	0.1	0.29	0.15	0.81	0.13	0.42	3.85	0.1
NONHSAG006492.2	-1.52871	0.0030798	0.0366279	227.08	106.58	119.05	122.66	120.87	42	24	38.3	89	12	2.59	1.44	1.63	2.01	1.73	1.05	0.36	0.51	1.4	0.15
NONHSAG034226.2	-1.42972	0.00308948	0.0366839	47	30	35	30	45	7	15	25	15	3	2.01	1.43	3.05	2.95	3.12	0.68	1.46	1.41	1.29	0.13
NONHSAG028464.2	-1.59404	0.00312933	0.0368824	501.82	223.92	163.47	732.65	727.42	226.03	93.04	139	156.43	51	14.21	7.39	4.94	30.26	25.11	11.67	2.67	4.39	5.83	1.5
NONHSAG050493.2	-1.32514	0.00312878	0.0368824	34.81	32.02	55	36	88.48	17	18.85	16	15.51	25	1.59	1.04	0.93	1.23	1.23	0.34	0.49	0.2	0.22	1.07
NONHSAG061186.1	1.43976	0.00312066	0.0368824	14	8	17	17	10	38	53	34	23	16	0.26	0.18	0.35	0.45	0.23	1.34	1.03	0.74	0.59	0.32
NONHSAG062568.2	1.25129	0.00312889	0.0368824	44	27	46	15	20	35	76	63	100	59	0.25	0.18	0.29	0.12	0.14	0.37	0.45	0.41	0.77	0.35
NONHSAG032234.3	-1.99826	0.00314214	0.036992	61.91	33	56.92	15	45	17	1	10	12	1	0.3	0.18	0.36	0.15	0.42	0.15	0.01	0.13	0.1	0.01
NONHSAG082120.1	-1.44905	0.00318069	0.0372952	403	287	166	248	260	125	50	65	141	34	15.94	15.09	7.24	14.37	12.29	9.74	2.01	3	7.59	1.45
XLOC_027653	1.42631	0.00317946	0.0372952	19.9	17.26	26.51	26.14	17.3	16.42	60.68	130.97	39.75	43.75	0.3	0.31	0.45	0.57	0.33	0.48	0.98	2.34	0.84	0.72
NONHSAG002702.2	-1.25142	0.00322258	0.037612	101.13	49.65	98.3	75.86	131.12	34.95	22.66	36.85	29.2	51.93	2.46	1.55	2.66	2.66	4.05	2.13	0.67	1.25	0.99	1.37
NONHSAG018695.2	-1.35954	0.00322379	0.037612	50.32	23.8	28.11	70.79	55.79	9.71	16.14	22.65	21.08	17.31	0.89	0.5	0.55	1.8	1.25	0.33	0.3	0.47	0.52	0.33
NONHSAG114637.1	-1.44238	0.00323027	0.0376661	120	81	135	73	111	24	8	51	61	28	2.18	1.75	2.72	1.91	2.55	0.83	0.15	1.08	1.53	0.55
NONHSAG092891.1	-1.83744	0.00327729	0.0381355	128.23	91.74	179.81	98.95	187.82	38.24	45.83	0	23.1	70.25	3.16	2.7	4.92	3.51	5.87	1.8	1.19	0	0.79	1.87
NONHSAG036120.3	-2.17203	0.00328219	0.0381503	29	38	6	108	74	17	3	13	14	4	0.48	6.95	0.09	1.84	5.09	1.05	0.06	0.47	0.38	0.07
NONHSAG070751.1	-1.42661	0.00331956	0.038415	50	39	39	26	43	13	10	5	25	12	9.63	9.01	8.43	7.09	11.18	4.82	1.87	1.08	6.87	2.67
NONHSAG020273.3	-1.5142	0.00336267	0.0387013	286	62.81	135.24	101	213.87	48	18.91	34.09	95.42	39	2.36	1.01	1.65	1.49	3.05	0.86	0.49	0.53	1.24	0.31
NONHSAG001627.3	-1.77123	0.00339863	0.0390136	111.91	32.71	266.09	52.94	54.13	10.69	23	26.87	62.56	9.96	5.67	1.53	13.7	6	3.39	1.22	1.15	1.31	4.44	0.97
NONHSAG016536.3	-1.09867	0.0034506	0.0394484	265.58	187.49	228.17	120.22	160.54	39.24	172.37	78.44	68.2	76.06	2.8	3.64	2.82	1.89	3.09	0.64	1.45	1.55	2.26	0.59
NONHSAG044777.2	1.40862	0.00345435	0.0394484	24	14	35	20	36	19	84	65	34	151	0.82	0.38	0.53	0.39	0.62	0.73	1.21	1.18	0.64	2.36
NONHSAG019480.2	-1.50972	0.00346596	0.0395606	132.07	23.51	56.98	47.25	96.31	13.5	18.12	49.39	21.66	10.75	8.41	1.79	4.04	4.32	7.89	1.64	1.19	3.65	1.93	0.75
XLOC_002173	-2.34431	0.00347381	0.0396298	267.09	43.29	864.91	107.06	185.87	10.31	9	62.13	157.44	9.04	0.52	0.1	1.56	0.23	0.5	0.08	0.01	0.11	0.47	0.02
NONHSAG099238.2	1.2782	0.00349795	0.0398737	51.28	32.58	41.27	26.79	36.96	45.3	64.09	87.23	45.28	210.34	0.2	0.08	0.1	0.09	0.1	0.19	0.15	0.23	0.14	0.72
NONHSAG016307.3	-1.64591	0.00354487	0.0402742	4191.24	2858.57	4073.07	3730.2	4596.28	1123.3	176.4	626	2924.75	374.34	42.61	35.52	46.4	58.04	68.51	26.4	2.21	7.2	47.09	4.8
XLOC_000561	-1.29312	0.00356996	0.0404884	44.41	29.93	62.3	66.98	72.59	16.46	29.17	31.11	18.13	12.79	0.23	0.19	0.36	0.5	0.47	0.16	0.16	0.19	0.13	0.07
NONHSAG057035.2	1.84455	0.00358616	0.0406034	21	21	17	16.01	21	141	30.37	17.14	26	54	0.37	0.56	0.53	0.34	0.67	3.32	0.32	0.49	0.55	1.05
NONHSAG104452.1	1.81513	0.0035867	0.0406034	18.07	12	23.02	41	24	88.16	163.01	100.74	32	11	0.12	0.1	0.17	0.39	0.2	1.12	1.15	0.79	0.3	0.08
NONHSAG115137.1	1.43749	0.00359619	0.0406699	39	30	28	34	33	34	203	130	47	35	2.55	2.34	2.04	3.19	2.78	4.25	13.66	9.84	4.29	2.51
NONHSAG114359.1	1.24805	0.00361756	0.0408899	35	17	27	27	23	35	41	51	47	124	2.19	1.27	1.88	2.43	1.85	4.19	2.65	3.7	4.11	8.52
XLOC_012025	-1.71506	0.00369207	0.0414777	86	147	12	86	72	17	9	41	15	40	1.79	3.65	0.28	2.58	1.9	0.67	0.2	1	0.43	0.9
NONHSAG005061.3	-1.51099	0.00369655	0.0414858	64	41	101.23	77.01	48	9	6.84	19.75	48.98	24	1.17	0.9	0.77	1.11	0.87	0.28	0.13	0.29	1.2	0.4
NONHSAG030106.2	1.26045	0.00371803	0.0416212	110.3	122.28	94.21	204.64	150.68	120.24	328.58	733.44	284.4	208.76	3.26	4.12	3.17	8.95	5.77	6.75	10.25	25.21	11.27	6.65
NONHSAG036543.3	-1.10048	0.00373169	0.0417108	137	90	92	72	63	17	54	42	45	45	4.8	4.46	3.52	3.71	3.05	0.89	1.53	2.05	2.46	1.48
NONHSAG038409.2	-1.00316	0.00375748	0.0419354	215	134	148	117	165	52	65	85	73	87	6.1	4.83	4.37	4.6	6.47	2.42	1.84	2.66	3.14	2.53
NONHSAG057472.1	1.21229	0.00376106	0.0419542	168.29	72.48	135.54	163.64	105.43	221.06	95.16	382.15	242.78	467.87	3.8	1.96	3.4	5.33	3.02	9.52	2.26	10.11	7.61	11.42
NONHSAG019021.2	-1.53637	0.00378431	0.0421498	67	23.97	33	17	53.96	14	5	9	18.94	10	3.5	1.23	1.94	1.36	1.65	1.7	0.26	0.86	0.7	0.57
NONHSAG022975.2	-1.65578	0.00378305	0.0421498	84.67	58.38	61.06	36.8	48.88	23.6	8.42	6.35	30.92	5.63	15.11	12.49	12.22	9.31	11.72	8.11	1.47	1.28	7.85	1.15
NONHSAG031785.2	1.34136	0.00380227	0.0422859	28.21	15.04	15	13	11	34.38	15.7	49	50	37	0.36	0.14	0.31	0.11	0.12	0.78	0.37	0.65	0.65	0.24
NONHSAG107004.1	1.46266	0.0038056	0.0423016	107	59	63	78	89	58	422	352	208	47	0.28	0.18	0.18	0.29	0.29	0.28	1.15	1.06	0.74	0.13
NONHSAG040400.2	-1.15123	0.00381248	0.0423568	72	42	71	35	54	11	21	31	31	21	1.48	1.03	1.62	1.04	1.41	0.43	0.45	0.75	0.88	0.47
NONHSAG107332.1	1.34701	0.00385625	0.042693	20	23	28	20	15	67	33	33	38	69	0.96	1.32	1.5	1.38	0.92	6.16	1.65	1.85	2.55	3.63
NONHSAG093948.1	-1.03886	0.00387776	0.0428667	2193.81	1242.22	975.56	2565.49	2621.92	519.16	790.4	607.27	976.08	1765.35	59.14	39.99	29.2	99.55	89.7	26.68	22.35	19.14	36.52	51.49
NONHSAG018360.2	-1.11066	0.00400031	0.043827	147	106	90	76	71	28	68	43	26	52	1.99	1.71	1.35	1.48	1.21	0.72	0.97	0.68	0.49	0.76
NONHSAG088156.1	-1.53796	0.00400976	0.0439088	61	17.7	50	35	20	14.17	6	4.02	16	14	0.66	0.23	0.6	0.55	0.27	0.29	0.07	0.05	0.24	0.16
NONHSAG024518.2	-1.29649	0.00404297	0.0441231	32	21	26	23	34	9	10	5	15	12	0.86	0.67	0.77	0.89	1.16	0.46	0.28	0.16	0.56	0.35
NONHSAG028512.2	-2.40898	0.0040433	0.0441231	71.63	35.59	22.43	132.71	99.79	25.21	4	0	22.58	3	93.85	58.6	36	229.85	204.99	66.41	4.42	0	46.97	5.58
NONHSAG090763.1	1.27531	0.0040402	0.0441231	16	9	18	7	21	17	24	30	39	54	0.25	0.17	0.31	0.16	0.42	0.51	0.4	0.55	0.85	0.91
NONHSAG076214.1	1.3663	0.0040804	0.0443808	76.68	35.75	37.6	40.01	49.01	135.9	100.56	56.64	46.92	215.34	9.39	5.24	5.15	6.99	7.9	31.94	12.35	7.93	8.1	29.64
NONHSAG103900.2	-1.74722	0.00408127	0.0443808	43.16	25	34	15.03	35	8.86	2.05	2.01	20.03	5.09	1	0.21	0.26	0.15	0.31	0.12	0.02	0.02	0.19	0.04
NONHSAG112596.1	-1.32148	0.00407864	0.0443808	71	79	37	37	62	19	42	14	19	13	1.11	1.47	0.64	0.83	1.22	0.56	0.69	0.26	0.41	0.22
NONHSAG114112.1	1.22717	0.004089	0.0443808	14	10	16	18	12	16	47	39	19	43	0.81	0.69	1.03	1.5	0.89	1.77	2.82	2.63	1.54	2.73
XLOC_013527	1.38547	0.00408857	0.0443808	14	18	15	21	36	26	95	86	23	48	0.97	1.17	1.02	1.49	2.51	3.2	6.75	6.27	2.25	2.86
NONHSAG037570.2	-1.23632	0.00418573	0.0451536	63	60	40	65	56	17	16	26	35	19	0.9	1.03	0.64	1.35	1.02	0.46	0.24	0.44	0.7	0.29
NONHSAG110237.1	2.52766	0.00421681	0.0454556	65	69	50.13	44.03	58	838.98	114	80.59	90	3	6.5	8.26	5.6	6.29	7.57	160.8	11.55	9.27	12.64	0.33
NONHSAG009139.3	-1.58916	0.0042434	0.045662	175	85	161	46	140	31	74	27	42	4	0.69	0.39	0.69	0.36	1.26	0.23	0.31	0.12	0.62	0.02
NONHSAG028868.3	2.45982	0.00426812	0.0458745	0	24	0	28	12	10	158	113	31	108	0	0.35	0	2.36	0.08	0.12	3.1	2.34	0.35	0.85
NONHSAG026917.2	-1.54967	0.00427878	0.0459166	59	129	40	64	81	37	10	30	15	21	6	11.2	14.01	5.25	13.27	1.51	0.21	7.19	0.47	14.1
NONHSAG036615.2	1.12012	0.00427499	0.0459166	1304	1505	977	623	665	557	3417	2854	793	3819	170.98	236.23	143.25	116.41	115.07	140.23	447.35	427.11	146.79	564.62
NONHSAG053353.2	-1.26808	0.00428765	0.0459179	131.86	131	70.34	149.06	103	56.02	35.28	43.1	48	37.01	6.41	7.06	2.78	9.49	5.76	5.28	1.85	2.29	2.87	2.02
NONHSAG069143.1	-1.18875	0.00431345	0.0460261	174.51	135.01	106.27	121.7	87.74	44.43	32.22	45.71	77.46	48.12	8.71	7.92	5.86	8.71	5.3	4.33	1.65	2.71	5.5	2.52
NONHSAG007351.2	1.36271	0.00439203	0.0465724	16.35	29.07	11.1	11.16	18.23	32.49	49.03	28.48	21.75	86.88	7.27	15.7	5.68	6.87	11.74	28.1	19.79	13.73	14.42	48.84
NONHSAG028469.2	-2.26484	0.00439137	0.0465724	362	68	26	447	242	81	12	7	72	18	632.39	150.76	56.51	1020.43	673.72	289.12	17.39	12.67	201.85	45.43
NONHSAG032374.3	-1.70066	0.00440251	0.0466611	27.85	24	19.33	57.84	56.65	10.85	4	11	21.72	4.72	0.45	0.47	0.17	2.23	1.23	0.58	0.03	0.27	0.6	0.19
NONHSAG004617.2	1.01713	0.00446096	0.0470775	155.1	78.7	118.93	67.57	84.18	135.8	171.57	175.52	136.11	336.59	4.94	2.99	4.2	3.09	3.41	8.24	5.86	7.08	6.02	11.61
NONHSAG084888.1	1.71399	0.00446643	0.0471127	11.28	6.16	3.74	27.93	5.37	43.19	18.25	44.31	23.23	41	0.08	0.05	0.03	0.29	0.05	0.6	0.14	0.38	0.23	0.32
NONHSAG034141.3	1.63902	0.00447719	0.0472037	11.38	10.04	13.16	26.16	18.98	83.42	28.59	34.12	41.42	23.02	0.05	0.06	0.07	0.18	0.11	5.72	0.18	0.23	3.26	0.12
NONHSAG056035.3	1.10433	0.00449835	0.0472876	140.76	79.17	94.84	141.03	151.85	69.76	390.65	298.61	305.93	253.8	2.21	1.44	2.26	2.92	2.87	3.28	6.21	4.98	5.83	5.11
NONHSAG049243.2	-1.44593	0.00454986	0.0476292	247.5	340.04	97.76	41.84	81.61	27.5	53.62	75.07	39.57	93.57	0.94	1.57	0.38	0.2	0.35	0.17	0.18	0.3	0.18	0.33
NONHSAG114228.1	-1.4961	0.0045498	0.0476292	37	22	48.43	20	21	8	9	19	10	1	0.13	0.1	0.2	0.1	0.1	0.06	0.03	0.08	0.05	0
NONHSAG108289.1	-1.15268	0.00456445	0.0477367	51	34	57	21	40	8	19	18	19	22	1.64	1.31	2.04	0.97	1.64	0.49	0.64	0.68	0.85	0.77
NONHSAG066253.2	-1.06544	0.0046253	0.0481908	158.93	156.06	132.74	107.13	141.79	32.4	114.07	58.48	67.76	50.12	3.39	4.66	3.14	3.53	4.42	1.36	2.73	1.32	2.03	0.99
NONHSAG047469.2	-1.10056	0.00464265	0.0483032	131.89	70.02	132.19	68.44	71.5	28	38.21	42.03	54.02	39.1	4.27	2.64	4.19	2.85	3.13	1.58	0.71	1.54	2.31	1.03
NONHSAG018227.3	-1.51058	0.00465697	0.0483612	79	32	74	12	81	10	10	31	25	11	1.88	1.39	2.3	0.52	1.85	0.59	0.62	0.97	0.61	0.36
NONHSAG013178.2	-1.43184	0.00468096	0.048518	102	59	72	32	50	24	8	24	32	10	2.38	1.64	1.86	1.07	1.48	1.07	0.2	0.65	1.03	0.25
NONHSAG057502.1	-1.23797	0.00472658	0.0488546	294.24	145.04	139.54	90.49	75.8	30.08	30.61	66.41	87	72.79	3.77	2.1	2.56	2.54	1.91	0.9	0.35	1.22	1.42	0.68
NONHSAG009259.2	-1.22135	0.00481072	0.0495449	262	156	262	160	131	84	36	71	110	55	2.99	2.12	3.31	2.63	1.89	1.82	0.43	0.95	1.74	0.67
NONHSAG024161.2	1.37226	0.00481353	0.0495449	9.11	17.44	16.47	23.75	13.33	10.36	57.6	33.74	50.43	64.64	0.49	0.97	0.98	1.48	0.83	0.85	2.73	1.79	3.17	3.54
XLOC_018793	2.50623	0.00482195	0.0496084	76.66	60.88	18.89	239.28	49.93	6.35	1749.4	634.73	476.88	40.36	4.11	3.87	1.12	19.71	3.5	0.95	166.79	55.2	60.87	2.36
NONHSAG050548.3	1.64919	0.00483556	0.0497253	137.11	13	30	17	72	82	49	230	96.38	313	6.37	0.6	1.28	0.95	4.29	5.87	1.96	11.82	5.58	13.1
NONHSAG082750.1	3.58843	0.00486379	0.0499227	2823.32	42.26	194.67	111.37	411.38	123.82	16178.5	255.5	19644.3	12.91	24.13	0.43	1.84	1.37	4.43	2.01	146.34	2.56	232.32	0.12
