# Supplementary material for: Differential Long Non-Coding RNA Expression Analysis in Chronic Non-Atrophic Gastritis, Gastric Mucosal Intraepithelial Neoplasia, and Gastric Cancer Tissues
Source: Front Genet. 2022 Apr 27;13:833857. doi: 10.3389/fgene.2022.833857 (PMC9091194; doi:10.3389/fgene.2022.833857)
Supplement: Supplementary file 1 [file DataSheet1.zip › Supplementary Files/Additional file 5 Table S5.xlsx]

## Sheet: invasion
LncRNA	Class	D1_Tissue	D2_Cancer	D3_Expression	D4_Cancer gene type	D5_PMID
H19	Cancer_Hallmark	liver	hepatic_cancer	down	_	24939300
H19	Cancer_Hallmark	esophagus	esophageal_cancer	up	onco	26171017
H19	Cancer_Hallmark	stomach	gastric_cancer	up	onco	24810858
H19	Cancer_Hallmark	kidney	renal_cancer	up	onco	25866221
H19	Cancer_Hallmark	larynx	laryngeal_squamous_cell_cancer	up	onco	26872375
H19	Cancer_Hallmark	thyroid	thyroid_cancer	up	onco	27093644
H19	Cancer_Hallmark	liver	hepatic_cancer	up	onco	24761865
H19	Cancer_Hallmark	stomach	gastric_cancer	up	onco	26160158
H19	Cancer_Hallmark	stomach	gastric_cancer	up	onco	26931432
H19	Cancer_Hallmark	liver	hepatic_cancer	down	TS	23222811
H19	Cancer_Hallmark	pancreas	pancreatic_cancer	up	onco	24920070
H19	Cancer_Hallmark	gallbladder	gallbladder_cancer	up	onco	27073719
H19	Cancer_Hallmark	stomach	gastric_cancer	up	onco	26774144
H19	Cancer_Hallmark	nervous_system	glioma	up	onco	24466011
H19	Cancer_Hallmark	nervous_system	glioma	up	onco	26274999
H19	Cancer_Hallmark	nasopharynx	nasopharyngeal_cancer	up	onco	27040767

## Sheet: migration
LncRNA	Class	D1_Tissue	D2_Cancer	D3_Expression	D4_Cancer gene type	D5_PMID
H19	Cancer_Hallmark	_	gastric_cancer	up	onco	24671855
H19	Cancer_Hallmark	stomach	gastric_cancer	up	onco	24810858
H19	Cancer_Hallmark	kidney	renal_cancer	up	onco	25866221
H19	Cancer_Hallmark	bladder	bladder_cancer	up	onco	26163939
H19	Cancer_Hallmark	breast	breast_cancer	up	onco	26353930
H19	Cancer_Hallmark	larynx	laryngeal_squamous_cell_cancer	up	onco	26872375
H19	Cancer_Hallmark	thyroid	thyroid_cancer	up	onco	27093644
H19	Cancer_Hallmark	pancreas	pancreatic_cancer	up	onco	24920070
H19	Cancer_Hallmark	nervous_system	glioma	up	onco	26692922
H19	Cancer_Hallmark	stomach	gastric_cancer	up	onco	26774144

## Sheet: EMT
LncRNA	Class	D1_Tissue	D2_Cancer	D3_Expression	D4_Cancer gene type	D5_PMID
H19	Cancer_Hallmark	esophagus	esophageal_cancer	up	onco	26171017
H19	Cancer_Hallmark	liver	hepatic_cancer	down	TS	23222811
H19	Cancer_Hallmark	pancreas	pancreatic_cancer	up	onco	24920070
H19	Cancer_Hallmark	bladder	bladder_cancer	up	onco	23354591
H19	Cancer_Hallmark	colorectum	colorectal_cancer	up	onco	26068968
H19	Cancer_Hallmark	gallbladder	gallbladder_cancer	up	onco	27073719

## Sheet: metastasis
LncRNA	Class	D1_Tissue	D2_Cancer	D3_Expression	D4_Cancer gene type	D5_PMID
H19	Cancer_Hallmark	stomach	gastric_cancer	up	onco	24810858
