# Supplementary material for: Differential Long Non-Coding RNA Expression Analysis in Chronic Non-Atrophic Gastritis, Gastric Mucosal Intraepithelial Neoplasia, and Gastric Cancer Tissues
Source: Front Genet. 2022 Apr 27;13:833857. doi: 10.3389/fgene.2022.833857 (PMC9091194; doi:10.3389/fgene.2022.833857)
Supplement: Supplementary file 1 [file DataSheet1.zip › Supplementary Files/Additional file 6 Table S6.xlsx]

## Sheet: demethylation
LncRNA	class	D1_region	D2_Disease.state	D3_Regulatory.mechanism	D4_Prognostic.value	D5_Year	D6_PubMed
H19	Methylation_Pattern	IGF2/H19_ICR	-	Cis-Methylated_LncRNAs	unknown	2011	21555179
H19	Methylation_Pattern	CTCF-binding_sites_upstream_of_H19	-	Cis-Methylated_LncRNAs	unknown	2009	19499149
H19	Methylation_Pattern	IGF2-H19_locus	Choriocarcinoma	Cis-Methylated_LncRNAs	unknown	2013	23585276
H19	Methylation_Pattern	H19_promoter	Colon_Cancer	Cis-Methylated_LncRNAs	yes	2017	28130225
H19	Methylation_Pattern	H19_DMR	Fetal_Alcohol_Spectrum_Disorder	Cis-Methylated_LncRNAs	unknown	2009	19519716
H19	Methylation_Pattern	H19	Growth_Restriction	Cis-Methylated_LncRNAs	unknown	2010	20104244
H19	Methylation_Pattern	promoter_CpG_islands	Hepatocellular_Carcinoma	Cis-Methylated_LncRNAs	unknown	2006	16854234
H19	Methylation_Pattern	IGF2/H19_imprinting_control_region__(ICR)	Human_Germ_Cell_Tumor	Cis-Methylated_LncRNAs	unknown	2005	16001432
H19	Methylation_Pattern	H19_promoter	Liver_Cancer	Cis-Methylated_LncRNAs	unknown	2015	26513297
H19	Methylation_Pattern	H19	Male_Infertility	Cis-Methylated_LncRNAs	unknown	2010	19880108
H19	Methylation_Pattern	IGF2/H19_ICR	Maternal_Anxiety_During_Pregnancy	Cis-Methylated_LncRNAs	unknown	2016	27023171
H19	Methylation_Pattern	H19_ICR	Normozoospermic	Cis-Methylated_LncRNAs	unknown	2012	22959455
H19	Methylation_Pattern	CpG_islands_in_H19,_H19-DMR	Prostate_Cancer	Cis-Methylated_LncRNAs	unknown	2014	25256932
H19	Methylation_Pattern	H19_promoter	Silver-Russell_Syndrome	Cis-Methylated_LncRNAs	unknown	2009	19876907
H19	Methylation_Pattern	H19_DMR	Teratozoospermia	Cis-Methylated_LncRNAs	unknown	2010	19584898
H19	Methylation_Pattern	H19	Yolk_Sac_Tumor	Cis-Methylated_LncRNAs	unknown	2009	19245437

## Sheet: hypermethylation
LncRNA	class	D1_region	D2_Disease.state	D3_Regulatory.mechanism	D4_Prognostic.value	D5_Year	D6_PubMed
H19	Methylation_Pattern	H19/IGF2_DMR	-	Cis-Methylated_LncRNAs	unknown	2017	27432596
H19	Methylation_Pattern	H19_DMR	-	Cis-Methylated_LncRNAs	unknown	2011	21295824
H19	Methylation_Pattern	H19	-	Cis-Methylated_LncRNAs	unknown	2010	20093482
H19	Methylation_Pattern	H19_DMR	-	Cis-Methylated_LncRNAs	unknown	2016	27158277
H19	Methylation_Pattern	H19	-	Cis-Methylated_LncRNAs	unknown	2015	26076706
H19	Methylation_Pattern	H19	-	Cis-Methylated_LncRNAs	unknown	2013	23042795
H19	Methylation_Pattern	H19	-	Cis-Methylated_LncRNAs	unknown	2012	23040914
H19	Methylation_Pattern	H19	-	Cis-Methylated_LncRNAs	unknown	2011	21991322
H19	Methylation_Pattern	H19_promoter	-	Cis-Methylated_LncRNAs	unknown	2011	21326306
H19	Methylation_Pattern	H19_DMR	-	Cis-Methylated_LncRNAs	unknown	2011	22414206
H19	Methylation_Pattern	H19	-	Cis-Methylated_LncRNAs	unknown	2003	12783848
H19	Methylation_Pattern	H19_ICR	Adrenal_Tumor	Cis-Methylated_LncRNAs	unknown	2015	26400872
H19	Methylation_Pattern	H19-associated_imprinting_center__(IC)_1	Beckwith-Wiedemann_Syndrome	Cis-Methylated_LncRNAs	unknown	2016	27436784
H19	Methylation_Pattern	H19	Beckwith-Wiedemann_Syndrome	Cis-Methylated_LncRNAs	unknown	2006	17044870
H19	Methylation_Pattern	H19	Beckwith-Wiedemann_Syndrome	Cis-Methylated_LncRNAs	unknown	2005	15999116
H19	Methylation_Pattern	IC1_(H19_DMR)	Beckwith-Wiedemann_Syndrome	Cis-Methylated_LncRNAs	unknown	2006	17158821
H19	Methylation_Pattern	H19	Beckwith-Wiedemann_Syndrome	Cis-Methylated_LncRNAs	unknown	2001	11436121
H19	Methylation_Pattern	H19	Beckwith-Wiedemann_Syndrome	Cis-Methylated_LncRNAs	unknown	2001	11181570
H19	Methylation_Pattern	H19	Beckwith-Wiedemann_Syndrome	Cis-Methylated_LncRNAs	unknown	2010	20616360
H19	Methylation_Pattern	H19-DMR	Beckwith-Wiedemann_Syndrome	Cis-Methylated_LncRNAs	unknown	2012	22577095
H19	Methylation_Pattern	H19_DMR	Beckwith-Wiedemann_Syndrome	Cis-Methylated_LncRNAs	unknown	2007	17700627
H19	Methylation_Pattern	H19_DMR	Beckwith-Wiedemann_Syndrome	Cis-Methylated_LncRNAs	unknown	2004	15314640
H19	Methylation_Pattern	H19_DMR	Beckwith-Wiedemann_Syndrome_with_Placental_Chorangioma	Cis-Methylated_LncRNAs	unknown	2011	21955307
H19	Methylation_Pattern	H19_exon_1	Choriocarcinoma	Cis-Methylated_LncRNAs	unknown	2014	24969494
H19	Methylation_Pattern	H19_promoter	Endometrioid_Adenocarcinoma	Cis-Methylated_LncRNAs	unknown	2017	27775072
H19	Methylation_Pattern	H19_DMR	Esophageal_Squamous_Cell_Carcinoma	Cis-Methylated_LncRNAs	unknown	2014	23943562
H19	Methylation_Pattern	H19-DMR	Head_and_Neck_Squamous_Cell_Carcinoma	Cis-Methylated_LncRNAs	unknown	2006	16391843
H19	Methylation_Pattern	CpG_sites_at_MDR1_promoter_region	Hepatocellular_Carcinoma	Trans-Methylation_Due_to_LncRNAs	unknown	2007	17297456
H19	Methylation_Pattern	H19	Isolated_Hemihyperplasia	Cis-Methylated_LncRNAs	unknown	2008	18571544
H19	Methylation_Pattern	IGF2/H19_imprinting_control_region_(ICR)	Lymphoma	Cis-Methylated_LncRNAs	unknown	2017	27582487
H19	Methylation_Pattern	H19_DMR1	Neural_Tube_Defect	Cis-Methylated_LncRNAs	unknown	2012	22234160
H19	Methylation_Pattern	IGF2/H19_imprinting_control_region_(ICR)	Non-Small_Cell_Lung_Cancer	Cis-Methylated_LncRNAs	unknown	2017	27582487
H19	Methylation_Pattern	H19	Ovarian_Cancer	Cis-Methylated_LncRNAs	unknown	2012	22443985
H19	Methylation_Pattern	H19_DMR	Placental_Mesenchymal_Dysplasia	Cis-Methylated_LncRNAs	unknown	2014	24767650
H19	Methylation_Pattern	IGF2/H19_ICR	Prostate_Cancer	Cis-Methylated_LncRNAs	unknown	2012	23781309
H19	Methylation_Pattern	H19_DMR	S-Adenosylhomocysteine_Hydrolase_Deficiency	Cis-Methylated_LncRNAs	unknown	2016	26974671
H19	Methylation_Pattern	IGF2/H19_imprint_center	Serous_Ovarian_Carcinoma	Cis-Methylated_LncRNAs	unknown	2013	23745176
H19	Methylation_Pattern	H19_DMR	Small_for_Gestational_Age	Cis-Methylated_LncRNAs	unknown	2016	27230729

## Sheet: differential methylation
LncRNA	class	D1_region	D2_Disease.state	D3_Regulatory.mechanism	D4_Prognostic.value	D5_Year	D6_PubMed
H19	Methylation_Pattern	H19/IGF2_region	-	Cis-Methylated_LncRNAs	unknown	2017	28340599
H19	Methylation_Pattern	IGF2/H19_imprint_control_region	-	Cis-Methylated_LncRNAs	unknown	2016	27308065
H19	Methylation_Pattern	IGF2/H19_and_IGF2R_loci	-	Cis-Methylated_LncRNAs	unknown	2005	15972727
H19	Methylation_Pattern	H19_DMR	-	Cis-Methylated_LncRNAs	unknown	2006	16378710
H19	Methylation_Pattern	H19DMR	-	Cis-Methylated_LncRNAs	unknown	2011	21420679
H19	Methylation_Pattern	H19_imprinting_control_region	-	Cis-Methylated_LncRNAs	unknown	2013	23725790
H19	Methylation_Pattern	H19	-	Cis-Methylated_LncRNAs	unknown	2010	20194112
H19	Methylation_Pattern	H19	-	Cis-Methylated_LncRNAs	unknown	2010	20007506
H19	Methylation_Pattern	IGF2/H19	-	Cis-Methylated_LncRNAs	unknown	2007	17339271
H19	Methylation_Pattern	H19_DMR	-	Cis-Methylated_LncRNAs	unknown	2015	25678712
H19	Methylation_Pattern	H19_DMR	-	Cis-Methylated_LncRNAs	unknown	2010	20005943
H19	Methylation_Pattern	H19_DMR	-	Cis-Methylated_LncRNAs	unknown	2016	26840070
H19	Methylation_Pattern	H19	-	Cis-Methylated_LncRNAs	unknown	2015	26265957
H19	Methylation_Pattern	IGF2/H19_DMR	-	Cis-Methylated_LncRNAs	unknown	2016	26115033
H19	Methylation_Pattern	H19_DMR	-	Cis-Methylated_LncRNAs	unknown	2014	24406788
H19	Methylation_Pattern	H19_DMR	-	Cis-Methylated_LncRNAs	unknown	2013	24015185
H19	Methylation_Pattern	IGF2/H19_locus	-	Cis-Methylated_LncRNAs	unknown	2013	23917818
H19	Methylation_Pattern	H19_DMR	-	Cis-Methylated_LncRNAs	unknown	2013	23724794
H19	Methylation_Pattern	H19_DMR	-	Cis-Methylated_LncRNAs	unknown	2013	23609933
H19	Methylation_Pattern	H19_DMR	-	Cis-Methylated_LncRNAs	unknown	2013	23164503
H19	Methylation_Pattern	IGF2/H19	-	Cis-Methylated_LncRNAs	unknown	2012	23148549
H19	Methylation_Pattern	IGF2/H19	-	Cis-Methylated_LncRNAs	unknown	2012	22907587
H19	Methylation_Pattern	H19_ICR	-	Cis-Methylated_LncRNAs	unknown	2012	22642564
H19	Methylation_Pattern	imprinting_control_region__(ICR)_upstream_of_H19	-	Cis-Methylated_LncRNAs	unknown	2012	22395465
H19	Methylation_Pattern	H19DMR	-	Cis-Methylated_LncRNAs	unknown	2013	22300968
H19	Methylation_Pattern	H19/IGF2_DMR	-	Cis-Methylated_LncRNAs	unknown	2011	21420676
H19	Methylation_Pattern	IGF2/H19_locus	-	Cis-Methylated_LncRNAs	unknown	2010	20699328
H19	Methylation_Pattern	IGF2/H19_locus	-	Cis-Methylated_LncRNAs	unknown	2010	20661447
H19	Methylation_Pattern	sixth_CTCF_binding_site_in_H19/IGF2_imprinting_control_region	-	Cis-Methylated_LncRNAs	unknown	2006	17012269
H19	Methylation_Pattern	Igf2/H19_locus	-	Cis-Methylated_LncRNAs	unknown	2006	16107875
H19	Methylation_Pattern	H19_promoter	Adrenocortical_Carcinoma	Cis-Methylated_LncRNAs	unknown	2016	27535174
H19	Methylation_Pattern	H19-_differentially_methylated_region	Beckwith-Wiedemann_Syndrome	Cis-Methylated_LncRNAs	unknown	2017	27650505
H19	Methylation_Pattern	H19_promoter	Beckwith-Wiedemann_Syndrome	Cis-Methylated_LncRNAs	unknown	2008	18033734
