# Supplementary material for: Differential Long Non-Coding RNA Expression Analysis in Chronic Non-Atrophic Gastritis, Gastric Mucosal Intraepithelial Neoplasia, and Gastric Cancer Tissues
Source: Front Genet. 2022 Apr 27;13:833857. doi: 10.3389/fgene.2022.833857 (PMC9091194; doi:10.3389/fgene.2022.833857)
Supplement: Supplementary file 1 [file DataSheet1.zip › Supplementary Files/Additional file 7 Table S7.xlsx]

## Sheet: Sheet1
LncRNA	mRNA	Correlation
NONHSAG106182.1	PDZD8	0.990197
NONHSAG046699.2	HSPA1B	0.992709
NONHSAG046699.2	DNAJB1	0.992163
NONHSAG099304.1	CTSB	0.991617
XLOC_029202	TRIM74	0.99141
XLOC_029202	GIF	0.990138
NONHSAG041002.3	MNDA	0.992294
NONHSAG041002.3	USP17L1	0.997179
NONHSAG041002.3	DEFA1	0.995472
NONHSAG041002.3	MEFV	0.992242
NONHSAG041002.3	OSM	0.993089
NONHSAG041002.3	GLT1D1	0.990962
NONHSAG041002.3	AQP9	0.99046
NONHSAG041002.3	S100A12	0.993487
NONHSAG041002.3	FCAR	0.999633
NONHSAG041002.3	CMTM2	0.991282
NONHSAG041002.3	HCAR3	0.99661
NONHSAG041002.3	HCAR2	0.997818
NONHSAG041002.3	HBB	0.994038
NONHSAG041002.3	FPR2	0.998391
NONHSAG041002.3	PPBP	0.994544
NONHSAG041002.3	FFAR2	0.993646
NONHSAG041002.3	FPR1	0.993579
NONHSAG041002.3	IFIT1B	0.992718
NONHSAG041002.3	DEFA1B	0.997079
NONHSAG041002.3	CXCR2	0.992498
NONHSAG041002.3	CXCR1	0.994656
NONHSAG041002.3	ALAS2	0.997014
NONHSAG041002.3	KCNC2	0.993101
NONHSAG041002.3	CSF3R	0.991654
NONHSAG041002.3	NLRP3	0.996388
NONHSAG041002.3	S100A8	0.998141
NONHSAG041002.3	TNFAIP3	0.990797
NONHSAG041002.3	TUBB1	0.993875
NONHSAG041002.3	TREM1	0.999236
NONHSAG041002.3	HBA1	0.993467
NONHSAG041002.3	HBA2	0.9919
NONHSAG041002.3	PDE4B	0.990407
NONHSAG002625.2	ZNF729	0.995378
NONHSAG002625.2	POU3F2	0.995378
NONHSAG002625.2	LHX4	0.990463
NONHSAG002625.2	BTN1A1	0.998792
NONHSAG002625.2	AQP2	0.99864
NONHSAG002625.2	LYG2	0.995378
NONHSAG002625.2	GABRB2	0.99651
NONHSAG002625.2	KRTAP5-10	0.995378
NONHSAG002625.2	KRT9	0.995378
NONHSAG002625.2	HIST1H3E	0.991957
NONHSAG002625.2	CYP3A43	0.994651
NONHSAG002625.2	IRX4	0.995378
NONHSAG002625.2	HBM	0.995378
NONHSAG002625.2	RLN2	0.990571
NONHSAG002625.2	PRAMEF25	0.995378
NONHSAG002625.2	RBM46	0.995378
NONHSAG002625.2	ERMP1	0.99339
NONHSAG002625.2	OR2A42	0.995378
NONHSAG002625.2	IFNA4	0.995378
NONHSAG002625.2	LOC101927322	0.995378
NONHSAG002625.2	PTH2R	0.99297
NONHSAG002625.2	HRASLS5	0.997758
NONHSAG002625.2	RANBP6	0.99589
NONHSAG002625.2	C1orf61	0.999741
NONHSAG002625.2	GFY	0.995378
NONHSAG002625.2	LGALS14	0.995378
NONHSAG002625.2	PLGRKT	0.990748
NONHSAG002625.2	BHMG1	0.995378
NONHSAG002625.2	KIR3DL3	0.995378
NONHSAG002625.2	CD274	0.995973
NONHSAG002625.2	ACSM2A	0.995378
NONHSAG002625.2	UCHL1	0.992721
NONHSAG002625.2	MS4A6E	0.995378
NONHSAG002625.2	C16orf90	0.995378
NONHSAG002625.2	UGT2B4	0.995378
NONHSAG002625.2	HIST1H2BA	0.995378
NONHSAG002625.2	RFPL2	0.995062
NONHSAG002625.2	CCDC140	0.995378
NONHSAG002625.2	MAGEA6	0.995378
NONHSAG002625.2	FGF23	0.995378
NONHSAG002625.2	GRXCR2	0.995378
NONHSAG002625.2	DNMT3L	0.995378
NONHSAG002625.2	OR8D1	0.995378
NONHSAG002625.2	IFNL2	0.995571
NONHSAG002625.2	CCL8	0.996488
NONHSAG002625.2	HNRNPCL1	0.995378
NONHSAG014152.3	RNASE3	0.995907
NONHSAG014152.3	TXNRD3NB	0.991598
NONHSAG014152.3	IL36RN	0.991494
NONHSAG101851.1	BTN1A1	0.99337
NONHSAG101851.1	C1orf61	0.992998
NONHSAG101851.1	IFNL2	0.992456
NONHSAG070144.1	IRF4	0.996645
NONHSAG070144.1	CD79A	0.995311
NONHSAG009842.2	SYNGR4	0.990916
NONHSAG009842.2	TBCC	0.990759
NONHSAG027603.3	ZNF117	0.991208
NONHSAG027603.3	SERPINB4	0.991224
NONHSAG027603.3	ERVV-2	0.994549
NONHSAG027603.3	OR1E1	0.994549
NONHSAG027603.3	CDC5L	0.992152
NONHSAG027603.3	LRRC73	0.994378
NONHSAG027603.3	TEX37	0.994549
NONHSAG027603.3	KRTAP5-6	0.994549
NONHSAG027603.3	AKAP4	0.99464
NONHSAG027603.3	PPP1R42	0.994549
NONHSAG027603.3	SLC2A7	0.994549
NONHSAG027603.3	C2orf27B	0.994549
NONHSAG027603.3	TCP10	0.994549
NONHSAG027603.3	SYNGR4	0.992717
NONHSAG027603.3	APELA	0.994549
NONHSAG027603.3	SLC35B2	0.990073
NONHSAG027603.3	ZNF556	0.992661
NONHSAG027603.3	MEIOC	0.994549
NONHSAG027603.3	HCRTR2	0.991588
NONHSAG027603.3	MED20	0.990069
NONHSAG027603.3	DNAJC5G	0.994549
NONHSAG027603.3	PDC	0.994549
NONHSAG027603.3	RNF151	0.994549
NONHSAG027603.3	OR2A5	0.994549
NONHSAG027603.3	CABS1	0.994549
NONHSAG027603.3	C20orf144	0.994549
NONHSAG109710.1	RPL7L1	0.992653
NONHSAG056383.1	YBX1	0.990953
NONHSAG051859.2	ACER2	0.993753
NONHSAG038417.2	GPRIN3	0.996232
XLOC_008753	FCRL4	0.99264
XLOC_008753	CD19	0.991697
XLOC_008753	IRF4	0.990195
XLOC_008753	PNOC	0.990228
XLOC_008753	CFAP54	0.992778
XLOC_008753	CD79B	0.992992
XLOC_008753	CD79A	0.991402
XLOC_014297	BTN1A1	0.994089
XLOC_014297	C1orf61	0.99522
XLOC_014297	IFNL2	0.999651
NONHSAG064494.1	LRRC38	0.997582
NONHSAG064494.1	DMP1	0.997582
NONHSAG028464.2	DERL3	0.990568
NONHSAG028464.2	LRMP	0.99346
NONHSAG007409.2	LRRC38	0.995931
NONHSAG007409.2	ALLC	0.990252
NONHSAG007409.2	DMP1	0.995931
NONHSAG006100.2	KRT37	0.990261
NONHSAG006100.2	MNDA	0.993346
NONHSAG006100.2	USP17L1	0.994126
NONHSAG006100.2	HAND1	0.990261
NONHSAG006100.2	DEFA1	0.995336
NONHSAG006100.2	MRAP	0.990261
NONHSAG006100.2	MEFV	0.991718
NONHSAG006100.2	GLT1D1	0.990575
NONHSAG006100.2	SELENOV	0.990261
NONHSAG006100.2	OR2M7	0.990261
NONHSAG006100.2	APOF	0.990261
NONHSAG006100.2	CASS4	0.991794
NONHSAG006100.2	FCAR	0.995688
NONHSAG006100.2	CMTM2	0.99355
NONHSAG006100.2	HCAR2	0.991345
NONHSAG006100.2	PRSS56	0.990261
NONHSAG006100.2	LRRC3C	0.990261
NONHSAG006100.2	TGM6	0.990261
NONHSAG006100.2	XAGE2	0.990261
NONHSAG006100.2	HBB	0.99167
NONHSAG006100.2	OLIG3	0.990261
NONHSAG006100.2	FPR2	0.994674
NONHSAG006100.2	ABHD16B	0.990261
NONHSAG006100.2	SCGB3A2	0.990261
NONHSAG006100.2	PPBP	0.994993
NONHSAG006100.2	HIST1H2AA	0.990261
NONHSAG006100.2	SPATA31A6	0.990261
NONHSAG006100.2	IL36A	0.990261
NONHSAG006100.2	LILRA2	0.992661
NONHSAG006100.2	TMPRSS11D	0.990261
NONHSAG006100.2	FFAR2	0.990801
NONHSAG006100.2	FPR1	0.993638
NONHSAG006100.2	LIPK	0.990261
NONHSAG006100.2	GOLGA6L1	0.990261
NONHSAG006100.2	IL4	0.990261
NONHSAG006100.2	C1QL2	0.990261
NONHSAG006100.2	OR10AG1	0.990261
NONHSAG006100.2	ALX3	0.990261
NONHSAG006100.2	ART1	0.990261
NONHSAG006100.2	LY6G6D	0.990261
NONHSAG006100.2	GCNT7	0.990261
NONHSAG006100.2	CT45A3	0.990261
NONHSAG006100.2	LOC729159	0.990261
NONHSAG006100.2	DEFA1B	0.99544
NONHSAG006100.2	DLX2	0.990261
NONHSAG006100.2	HGC6.3	0.990261
NONHSAG006100.2	KRT74	0.990261
NONHSAG006100.2	ANP32D	0.990261
NONHSAG006100.2	CRHR1	0.990261
NONHSAG006100.2	CLEC4M	0.990261
NONHSAG006100.2	SALL3	0.990261
NONHSAG006100.2	CXCR2	0.994224
NONHSAG006100.2	CXCR1	0.995663
NONHSAG006100.2	ALAS2	0.995487
NONHSAG006100.2	PHOSPHO1	0.991096
NONHSAG006100.2	OR2T10	0.990261
NONHSAG006100.2	KCNC2	0.9904
NONHSAG006100.2	CSF3R	0.994474
NONHSAG006100.2	FAM25C	0.990261
NONHSAG006100.2	PADI4	0.990633
NONHSAG006100.2	NLRP3	0.996472
NONHSAG006100.2	CACNG1	0.990261
NONHSAG006100.2	KRT71	0.990261
NONHSAG006100.2	S100A8	0.995613
NONHSAG006100.2	GAGE12I	0.990261
NONHSAG006100.2	TNFAIP3	0.993528
NONHSAG006100.2	HCRTR1	0.990261
NONHSAG006100.2	CRCT1	0.990261
NONHSAG006100.2	SSTR4	0.990261
NONHSAG006100.2	TUBB1	0.990003
NONHSAG006100.2	CD300LD	0.990261
NONHSAG006100.2	PAX7	0.990261
NONHSAG006100.2	OR5K2	0.990261
NONHSAG006100.2	IGFL4	0.990261
NONHSAG006100.2	CHRND	0.990261
NONHSAG006100.2	TREM1	0.996796
NONHSAG006100.2	FGF21	0.990261
NONHSAG006100.2	OR2T12	0.990261
NONHSAG006100.2	ZSWIM2	0.990261
NONHSAG006100.2	HBA1	0.991503
NONHSAG006100.2	HBA2	0.990699
NONHSAG006100.2	SPRR2F	0.990261
NONHSAG006100.2	ISM2	0.991082
NONHSAG006100.2	ZIC1	0.990261
NONHSAG006100.2	GLIPR1L1	0.990261
NONHSAG006100.2	PRSS58	0.990261
NONHSAG006100.2	BEST1	0.992568
NONHSAG006100.2	TGM7	0.990261
NONHSAG006100.2	HTR3B	0.990261
NONHSAG006100.2	ZNF705G	0.990261
