# Supplementary material for: Differential Long Non-Coding RNA Expression Analysis in Chronic Non-Atrophic Gastritis, Gastric Mucosal Intraepithelial Neoplasia, and Gastric Cancer Tissues
Source: Front Genet. 2022 Apr 27;13:833857. doi: 10.3389/fgene.2022.833857 (PMC9091194; doi:10.3389/fgene.2022.833857)
Supplement: Supplementary file 1 [file DataSheet1.zip › Supplementary Files/Additional file 8 Table S8.xlsx]

## Sheet: Sheet1
LncRNA	mRNA	Correlation
NONHSAG082750.1	TPH2	0.995602
NONHSAG082750.1	SEC14L3	0.995602
NONHSAG002625.2	ZNF729	0.995378
NONHSAG002625.2	POU3F2	0.995378
NONHSAG002625.2	LHX4	0.990463
NONHSAG002625.2	BTN1A1	0.998792
NONHSAG002625.2	AQP2	0.99864
NONHSAG002625.2	LYG2	0.995378
NONHSAG002625.2	GABRB2	0.99651
NONHSAG002625.2	KRTAP5-10	0.995378
NONHSAG002625.2	KRT9	0.995378
NONHSAG002625.2	HIST1H3E	0.991957
NONHSAG002625.2	CYP3A43	0.994651
NONHSAG002625.2	IRX4	0.995378
NONHSAG002625.2	HBM	0.995378
NONHSAG002625.2	RLN2	0.990571
NONHSAG002625.2	PRAMEF25	0.995378
NONHSAG002625.2	RBM46	0.995378
NONHSAG002625.2	ERMP1	0.99339
NONHSAG002625.2	OR2A42	0.995378
NONHSAG002625.2	IFNA4	0.995378
NONHSAG002625.2	LOC101927322	0.995378
NONHSAG002625.2	PTH2R	0.99297
NONHSAG002625.2	HRASLS5	0.997758
NONHSAG002625.2	RANBP6	0.99589
NONHSAG002625.2	C1orf61	0.999741
NONHSAG002625.2	GFY	0.995378
NONHSAG002625.2	LGALS14	0.995378
NONHSAG002625.2	PLGRKT	0.990748
NONHSAG002625.2	BHMG1	0.995378
NONHSAG002625.2	KIR3DL3	0.995378
NONHSAG002625.2	CD274	0.995973
NONHSAG002625.2	ACSM2A	0.995378
NONHSAG002625.2	UCHL1	0.992721
NONHSAG002625.2	MS4A6E	0.995378
NONHSAG002625.2	C16orf90	0.995378
NONHSAG002625.2	UGT2B4	0.995378
NONHSAG002625.2	HIST1H2BA	0.995378
NONHSAG002625.2	RFPL2	0.995062
NONHSAG002625.2	CCDC140	0.995378
NONHSAG002625.2	MAGEA6	0.995378
NONHSAG002625.2	FGF23	0.995378
NONHSAG002625.2	GRXCR2	0.995378
NONHSAG002625.2	DNMT3L	0.995378
NONHSAG002625.2	OR8D1	0.995378
NONHSAG002625.2	IFNL2	0.995571
NONHSAG002625.2	CCL8	0.996488
NONHSAG002625.2	HNRNPCL1	0.995378
XLOC_012249	DNAJB7	0.995735
XLOC_012249	FABP7	0.994553
XLOC_012249	MALRD1	0.99696
XLOC_014297	BTN1A1	0.994089
XLOC_014297	C1orf61	0.99522
XLOC_014297	IFNL2	0.999651
NONHSAG007409.2	LRRC38	0.995931
NONHSAG007409.2	ALLC	0.990252
NONHSAG007409.2	DMP1	0.995931
