# Supplementary material for: Differential Long Non-Coding RNA Expression Analysis in Chronic Non-Atrophic Gastritis, Gastric Mucosal Intraepithelial Neoplasia, and Gastric Cancer Tissues
Source: Front Genet. 2022 Apr 27;13:833857. doi: 10.3389/fgene.2022.833857 (PMC9091194; doi:10.3389/fgene.2022.833857)
Supplement: Supplementary file 1 [file DataSheet1.zip › Supplementary Files/Additional file 9 Table S9.xlsx]

## Sheet: Sheet1
LncRNA	mRNA	Correlation
NONHSAG106182.1	PDZD8	0.990197
XLOC_024368	KRT37	0.996841
XLOC_024368	KRTAP3-1	0.992948
XLOC_024368	USP17L1	0.998153
XLOC_024368	HAND1	0.996841
XLOC_024368	DEFA1	0.995537
XLOC_024368	MRAP	0.996841
XLOC_024368	SELENOV	0.996841
XLOC_024368	OR2M7	0.996841
XLOC_024368	RBFOX3	0.995907
XLOC_024368	APOF	0.996841
XLOC_024368	FCAR	0.996858
XLOC_024368	CMTM2	0.996394
XLOC_024368	PRSS56	0.996841
XLOC_024368	LRRC3C	0.996841
XLOC_024368	TGM6	0.996841
XLOC_024368	APOA2	0.996336
XLOC_024368	XAGE2	0.996841
XLOC_024368	ITIH2	0.996219
XLOC_024368	HBB	0.998305
XLOC_024368	OLIG3	0.996841
XLOC_024368	FPR2	0.991282
XLOC_024368	ABHD16B	0.996841
XLOC_024368	SCGB3A2	0.996841
XLOC_024368	PPBP	0.99799
XLOC_024368	HIST1H2AA	0.996841
XLOC_024368	SPATA31A6	0.996841
XLOC_024368	WIF1	0.991234
XLOC_024368	IL36A	0.996841
XLOC_024368	LILRA2	0.990075
XLOC_024368	TMPRSS11B	0.993685
XLOC_024368	TMPRSS11D	0.996841
XLOC_024368	TMPRSS11E	0.995263
XLOC_024368	LIPK	0.996841
XLOC_024368	GOLGA6L1	0.996841
XLOC_024368	IL4	0.996841
XLOC_024368	C1QL2	0.996841
XLOC_024368	OR10AG1	0.996841
XLOC_024368	ALX3	0.996841
XLOC_024368	ART1	0.996841
XLOC_024368	LY6G6D	0.996841
XLOC_024368	GCNT7	0.996841
XLOC_024368	CT45A3	0.996841
XLOC_024368	LOC729159	0.996841
XLOC_024368	DEFA1B	0.994671
XLOC_024368	DLX2	0.996841
XLOC_024368	DLX3	0.993056
XLOC_024368	HGC6.3	0.996841
XLOC_024368	KRT74	0.996841
XLOC_024368	ANP32D	0.996841
XLOC_024368	CRHR1	0.996841
XLOC_024368	CLEC4M	0.996841
XLOC_024368	SALL3	0.996841
XLOC_024368	CXCR2	0.996801
XLOC_024368	CXCR1	0.998554
XLOC_024368	CRNN	0.99565
XLOC_024368	ALAS2	0.999122
XLOC_024368	HS3ST4	0.995928
XLOC_024368	PHOSPHO1	0.9958
XLOC_024368	OR2T10	0.996841
XLOC_024368	KCNC2	0.995972
XLOC_024368	CSF3R	0.991872
XLOC_024368	FAM25C	0.996841
XLOC_024368	PADI4	0.990829
XLOC_024368	NLRP3	0.998475
XLOC_024368	CACNG1	0.996841
XLOC_024368	T	0.990999
XLOC_024368	KRT71	0.996841
XLOC_024368	KRT78	0.993236
XLOC_024368	S100A8	0.993706
XLOC_024368	GAGE12I	0.996841
XLOC_024368	HCRTR1	0.996841
XLOC_024368	CRCT1	0.996841
XLOC_024368	SSTR4	0.996841
XLOC_024368	TUBB1	0.996514
XLOC_024368	CD300LD	0.996841
XLOC_024368	PAX7	0.996841
XLOC_024368	OR5K2	0.996841
XLOC_024368	IGFL4	0.996841
XLOC_024368	CHRND	0.996841
XLOC_024368	TREM1	0.997433
XLOC_024368	FGF21	0.996841
XLOC_024368	OR2T12	0.996841
XLOC_024368	ZSWIM2	0.996841
XLOC_024368	HBA1	0.998015
XLOC_024368	HBA2	0.997715
XLOC_024368	SPRR2F	0.996841
XLOC_024368	SPRR2A	0.994026
XLOC_024368	ISM2	0.995317
XLOC_024368	ZIC1	0.996841
XLOC_024368	GLIPR1L1	0.996841
XLOC_024368	PRSS58	0.996841
XLOC_024368	TGM7	0.996841
XLOC_024368	HTR3B	0.996841
XLOC_024368	ZNF705G	0.996841
XLOC_024368	SPRR2D	0.996719
XLOC_024368	HBG1	0.990322
XLOC_000984	CCDC177	0.992649
XLOC_000984	KRT37	0.997933
XLOC_000984	KRTAP3-1	0.994253
XLOC_000984	USP17L1	0.996145
XLOC_000984	HAND1	0.997933
XLOC_000984	DEFA1	0.991561
XLOC_000984	MRAP	0.997933
XLOC_000984	SELENOV	0.997933
XLOC_000984	OR2M7	0.997933
XLOC_000984	RBFOX3	0.997924
XLOC_000984	APOF	0.997933
XLOC_000984	DCAF12L1	0.992025
XLOC_000984	FCAR	0.991319
XLOC_000984	CMTM2	0.994588
XLOC_000984	PRSS56	0.997933
XLOC_000984	LRRC3C	0.997933
XLOC_000984	TGM6	0.997933
XLOC_000984	APOA2	0.998128
XLOC_000984	XAGE2	0.997933
XLOC_000984	ITIH2	0.99735
XLOC_000984	HBB	0.998035
XLOC_000984	OLIG3	0.997933
XLOC_000984	ABHD16B	0.997933
XLOC_000984	SCGB3A2	0.997933
XLOC_000984	PPBP	0.996052
XLOC_000984	HIST1H2AA	0.997933
XLOC_000984	SPATA31A6	0.997933
XLOC_000984	WIF1	0.99314
XLOC_000984	IL36A	0.997933
XLOC_000984	TMPRSS11B	0.995456
XLOC_000984	TMPRSS11D	0.997933
XLOC_000984	TMPRSS11E	0.996038
XLOC_000984	LIPK	0.997933
XLOC_000984	GOLGA6L1	0.997933
XLOC_000984	IL4	0.997933
XLOC_000984	C1QL2	0.997933
XLOC_000984	OR10AG1	0.997933
XLOC_000984	ALX3	0.997933
XLOC_000984	ART1	0.997933
XLOC_000984	LY6G6D	0.997933
XLOC_000984	GCNT7	0.997933
XLOC_000984	CT45A3	0.997933
XLOC_000984	LOC729159	0.997933
XLOC_000984	DLX2	0.997933
XLOC_000984	DLX3	0.993823
XLOC_000984	HGC6.3	0.997933
XLOC_000984	COL9A3	0.991048
XLOC_000984	KRT74	0.997933
XLOC_000984	ANP32D	0.997933
XLOC_000984	CRHR1	0.997933
XLOC_000984	CLEC4M	0.997933
XLOC_000984	SALL3	0.997933
XLOC_000984	CXCR2	0.993235
XLOC_000984	CXCR1	0.995473
XLOC_000984	CRNN	0.997205
XLOC_000984	ALAS2	0.996522
XLOC_000984	HS3ST4	0.997269
XLOC_000984	PHOSPHO1	0.994927
XLOC_000984	OR2T10	0.997933
XLOC_000984	KCNC2	0.996222
XLOC_000984	FAM25C	0.997933
XLOC_000984	PADI4	0.991074
XLOC_000984	NLRP3	0.995708
XLOC_000984	CACNG1	0.997933
XLOC_000984	T	0.992562
XLOC_000984	KRT71	0.997933
XLOC_000984	KRT78	0.993503
XLOC_000984	GAGE12I	0.997933
XLOC_000984	HCRTR1	0.997933
XLOC_000984	CRCT1	0.997933
XLOC_000984	SSTR4	0.997933
XLOC_000984	TUBB1	0.993962
XLOC_000984	CD300LD	0.997933
XLOC_000984	PAX7	0.997933
XLOC_000984	OR5K2	0.997933
XLOC_000984	IGFL4	0.997933
XLOC_000984	CHRND	0.997933
XLOC_000984	TREM1	0.992035
XLOC_000984	FGF21	0.997933
XLOC_000984	OR2T12	0.997933
XLOC_000984	ZSWIM2	0.997933
XLOC_000984	HBA1	0.998311
XLOC_000984	HBA2	0.998451
XLOC_000984	SPRR2F	0.997933
XLOC_000984	SPRR2A	0.992421
XLOC_000984	ISM2	0.992707
XLOC_000984	ZIC1	0.997933
XLOC_000984	GLIPR1L1	0.997933
XLOC_000984	PRSS58	0.997933
XLOC_000984	TGM7	0.997933
XLOC_000984	HTR3B	0.997933
XLOC_000984	ZNF705G	0.997933
XLOC_000984	SPRR2D	0.997861
XLOC_000984	HBG1	0.990703
XLOC_000984	HBG2	0.990457
XLOC_029202	TRIM74	0.99141
XLOC_029202	GIF	0.990138
NONHSAG110237.1	FOXN4	0.990116
NONHSAG110237.1	KRT37	0.991361
NONHSAG110237.1	GPC5	0.990944
NONHSAG110237.1	HAND1	0.991361
NONHSAG110237.1	MRAP	0.991361
NONHSAG110237.1	SELENOV	0.991361
NONHSAG110237.1	OR2M7	0.991361
NONHSAG110237.1	RBFOX3	0.991081
NONHSAG110237.1	KRT4	0.991847
NONHSAG110237.1	APOF	0.991361
NONHSAG110237.1	CMTM2	0.993175
NONHSAG110237.1	PRSS56	0.991361
NONHSAG110237.1	LRRC3C	0.991361
NONHSAG110237.1	TGM6	0.991361
NONHSAG110237.1	APOA2	0.991251
NONHSAG110237.1	XAGE2	0.991361
NONHSAG110237.1	ITIH2	0.992784
NONHSAG110237.1	OLIG3	0.991361
NONHSAG110237.1	ABHD16B	0.991361
NONHSAG110237.1	SCGB3A2	0.991361
NONHSAG110237.1	HIST1H2AA	0.991361
NONHSAG110237.1	SPATA31A6	0.991361
NONHSAG110237.1	IL36A	0.991361
NONHSAG110237.1	LIPC	0.992046
NONHSAG110237.1	TMPRSS11D	0.991361
NONHSAG110237.1	LIPK	0.991361
NONHSAG110237.1	GOLGA6L1	0.991361
NONHSAG110237.1	IL4	0.991361
NONHSAG110237.1	C1QL2	0.991361
NONHSAG110237.1	OR10AG1	0.991361
NONHSAG110237.1	ALX3	0.991361
NONHSAG110237.1	ART1	0.991361
NONHSAG110237.1	LY6G6D	0.991361
NONHSAG110237.1	GCNT7	0.991361
NONHSAG110237.1	CT45A3	0.991361
NONHSAG110237.1	LOC729159	0.991361
NONHSAG110237.1	DLX2	0.991361
NONHSAG110237.1	DLX3	0.995787
NONHSAG110237.1	HGC6.3	0.991361
NONHSAG110237.1	COL9A3	0.991087
NONHSAG110237.1	KRT74	0.991361
NONHSAG110237.1	ANP32D	0.991361
NONHSAG110237.1	CRHR1	0.991361
NONHSAG110237.1	CLEC4M	0.991361
NONHSAG110237.1	SALL3	0.991361
NONHSAG110237.1	CXCR2	0.992822
NONHSAG110237.1	CXCR1	0.990922
NONHSAG110237.1	CRNN	0.990735
NONHSAG110237.1	HS3ST4	0.991687
NONHSAG110237.1	PHOSPHO1	0.994869
NONHSAG110237.1	OR2T10	0.991361
NONHSAG110237.1	FAM25C	0.991361
NONHSAG110237.1	CACNG1	0.991361
NONHSAG110237.1	KRT71	0.991361
NONHSAG110237.1	KRT78	0.994311
NONHSAG110237.1	GAGE12I	0.991361
NONHSAG110237.1	HCRTR1	0.991361
NONHSAG110237.1	CRCT1	0.991361
NONHSAG110237.1	SSTR4	0.991361
NONHSAG110237.1	CD300LD	0.991361
NONHSAG110237.1	PAX7	0.991361
NONHSAG110237.1	KRT23	0.995652
NONHSAG110237.1	OR5K2	0.991361
NONHSAG110237.1	IGFL4	0.991361
NONHSAG110237.1	CHRND	0.991361
NONHSAG110237.1	FGF21	0.991361
NONHSAG110237.1	OR2T12	0.991361
NONHSAG110237.1	ZSWIM2	0.991361
NONHSAG110237.1	SPRR2F	0.991361
NONHSAG110237.1	ISM2	0.994703
NONHSAG110237.1	ZIC1	0.991361
NONHSAG110237.1	GLIPR1L1	0.991361
NONHSAG110237.1	PRSS58	0.991361
NONHSAG110237.1	TGM7	0.991361
NONHSAG110237.1	HTR3B	0.991361
NONHSAG110237.1	ZNF705G	0.991361
NONHSAG110237.1	SPRR2D	0.991551
NONHSAG110237.1	ARC	0.993082
NONHSAG070715.2	USP17L1	0.990223
NONHSAG070715.2	FCAR	0.991077
NONHSAG070715.2	TREM1	0.990308
NONHSAG082750.1	TPH2	0.995602
NONHSAG082750.1	SEC14L3	0.995602
NONHSAG041002.3	MNDA	0.992294
NONHSAG041002.3	USP17L1	0.997179
NONHSAG041002.3	DEFA1	0.995472
NONHSAG041002.3	MEFV	0.992242
NONHSAG041002.3	OSM	0.993089
NONHSAG041002.3	GLT1D1	0.990962
NONHSAG041002.3	AQP9	0.99046
NONHSAG041002.3	S100A12	0.993487
NONHSAG041002.3	FCAR	0.999633
NONHSAG041002.3	CMTM2	0.991282
NONHSAG041002.3	HCAR3	0.99661
NONHSAG041002.3	HCAR2	0.997818
NONHSAG041002.3	HBB	0.994038
NONHSAG041002.3	FPR2	0.998391
NONHSAG041002.3	PPBP	0.994544
NONHSAG041002.3	FFAR2	0.993646
NONHSAG041002.3	FPR1	0.993579
NONHSAG041002.3	IFIT1B	0.992718
NONHSAG041002.3	DEFA1B	0.997079
NONHSAG041002.3	CXCR2	0.992498
NONHSAG041002.3	CXCR1	0.994656
NONHSAG041002.3	ALAS2	0.997014
NONHSAG041002.3	KCNC2	0.993101
NONHSAG041002.3	CSF3R	0.991654
NONHSAG041002.3	NLRP3	0.996388
NONHSAG041002.3	S100A8	0.998141
NONHSAG041002.3	TNFAIP3	0.990797
NONHSAG041002.3	TUBB1	0.993875
NONHSAG041002.3	TREM1	0.999236
NONHSAG041002.3	HBA1	0.993467
NONHSAG041002.3	HBA2	0.9919
NONHSAG041002.3	PDE4B	0.990407
NONHSAG014152.3	RNASE3	0.995907
NONHSAG014152.3	TXNRD3NB	0.991598
NONHSAG014152.3	IL36RN	0.991494
NONHSAG070144.1	IRF4	0.996645
NONHSAG070144.1	CD79A	0.995311
XLOC_012249	DNAJB7	0.995735
XLOC_012249	FABP7	0.994553
XLOC_012249	MALRD1	0.99696
NONHSAG109710.1	RPL7L1	0.992653
NONHSAG016111.3	KCNA3	0.991507
NONHSAG016111.3	DERL3	0.990491
NONHSAG016111.3	PNOC	0.991667
NONHSAG016111.3	LRMP	0.9906
XLOC_026531	KRT37	0.992363
XLOC_026531	HAND1	0.992363
XLOC_026531	MRAP	0.992363
XLOC_026531	SELENOV	0.992363
XLOC_026531	OR2M7	0.992363
XLOC_026531	RBFOX3	0.991352
XLOC_026531	APOF	0.992363
XLOC_026531	CMTM2	0.992517
XLOC_026531	PRSS56	0.992363
XLOC_026531	LRRC3C	0.992363
XLOC_026531	TGM6	0.992363
XLOC_026531	APOA2	0.992234
XLOC_026531	XAGE2	0.992363
XLOC_026531	ITIH2	0.992462
XLOC_026531	HBB	0.990992
XLOC_026531	OLIG3	0.992363
XLOC_026531	ABHD16B	0.992363
XLOC_026531	SCGB3A2	0.992363
XLOC_026531	PPBP	0.990971
XLOC_026531	HIST1H2AA	0.992363
XLOC_026531	SPATA31A6	0.992363
XLOC_026531	IL36A	0.992363
XLOC_026531	TMPRSS11D	0.992363
XLOC_026531	LIPK	0.992363
XLOC_026531	GOLGA6L1	0.992363
XLOC_026531	IL4	0.992363
XLOC_026531	C1QL2	0.992363
XLOC_026531	OR10AG1	0.992363
XLOC_026531	ALX3	0.992363
XLOC_026531	ART1	0.992363
XLOC_026531	LY6G6D	0.992363
XLOC_026531	GCNT7	0.992363
XLOC_026531	CT45A3	0.992363
XLOC_026531	LOC729159	0.992363
XLOC_026531	DLX2	0.992363
XLOC_026531	DLX3	0.994559
XLOC_026531	HGC6.3	0.992363
XLOC_026531	KRT74	0.992363
XLOC_026531	ANP32D	0.992363
XLOC_026531	CRHR1	0.992363
XLOC_026531	CLEC4M	0.992363
XLOC_026531	SALL3	0.992363
XLOC_026531	CXCR2	0.995469
XLOC_026531	CXCR1	0.995113
XLOC_026531	CRNN	0.99038
XLOC_026531	ALAS2	0.992098
XLOC_026531	HS3ST4	0.990589
XLOC_026531	PHOSPHO1	0.994877
XLOC_026531	OR2T10	0.992363
XLOC_026531	CSF3R	0.990949
XLOC_026531	FAM25C	0.992363
XLOC_026531	NLRP3	0.991498
XLOC_026531	CACNG1	0.992363
XLOC_026531	KRT71	0.992363
XLOC_026531	KRT78	0.990933
XLOC_026531	GAGE12I	0.992363
XLOC_026531	HCRTR1	0.992363
XLOC_026531	CRCT1	0.992363
XLOC_026531	SSTR4	0.992363
XLOC_026531	TUBB1	0.991404
XLOC_026531	CD300LD	0.992363
XLOC_026531	PAX7	0.992363
XLOC_026531	OR5K2	0.992363
XLOC_026531	IGFL4	0.992363
XLOC_026531	CHRND	0.992363
XLOC_026531	FGF21	0.992363
XLOC_026531	OR2T12	0.992363
XLOC_026531	ZSWIM2	0.992363
XLOC_026531	HBA1	0.990826
XLOC_026531	HBA2	0.991399
XLOC_026531	SPRR2F	0.992363
XLOC_026531	SPRR2A	0.994213
XLOC_026531	ISM2	0.996225
XLOC_026531	ZIC1	0.992363
XLOC_026531	GLIPR1L1	0.992363
XLOC_026531	PRSS58	0.992363
XLOC_026531	TGM7	0.992363
XLOC_026531	HTR3B	0.992363
XLOC_026531	ZNF705G	0.992363
XLOC_026531	SPRR2D	0.992099
XLOC_008753	FCRL4	0.99264
XLOC_008753	CD19	0.991697
XLOC_008753	IRF4	0.990195
XLOC_008753	PNOC	0.990228
XLOC_008753	CFAP54	0.992778
XLOC_008753	CD79B	0.992992
XLOC_008753	CD79A	0.991402
NONHSAG028464.2	DERL3	0.990568
NONHSAG028464.2	LRMP	0.99346
NONHSAG060113.2	KNG1	0.995057
NONHSAG060113.2	EMX2	0.994443
